# Supplementary material for: Agarooligosaccharides as a novel concept in prebiotics: selective inhibition of Ruminococcus gnavus and Fusobacterium nucleatum while preserving Bifidobacteria, Lactobacillales in vitro, and inhibiting Lachnospiraceae in vivo
Source: Microbiology (Reading). 2024 Nov 21;170(11):001510. doi: 10.1099/mic.0.001510 (PMC11581127; doi:10.1099/mic.0.001510)
Supplement: Uncited Supplementary Material 1. [file mic-170-01510-s001.xlsx]

## Sheet: Supplementary File 1
Supplementary File 1. Number of clean reads for control and agarooligosaccharides (AOS)-treated samples.
		Raw_count
Geneid	Length	Control-1	Control-2	Control-3	AOS-1	AOS-2	AOS-3	Genbank_ID	Gbkey	Gene	Product
gene-FXV78_RS00005	651	246	91	140	159	235	253	Dbxref=WP_202863116.1	CDS		VaFE repeat-containing surface-anchored protein
gene-FXV78_RS00010	186	4235	5291	5068	8531	6443	4606	Dbxref=WP_004844261.1	CDS		hypothetical protein
gene-FXV78_RS00015	2421	13617	14127	14410	15723	13032	8460	Dbxref=WP_172624250.1	CDS	leuS	leucine--tRNA ligase
gene-FXV78_RS00020	1416	1780	1495	1526	2159	2602	2238	Dbxref=WP_004844264.1	CDS		sodium:alanine symporter family protein
gene-FXV78_RS00025	783	830	556	670	2324	3290	3033	Dbxref=WP_004844265.1	CDS		ZIP family metal transporter
gene-FXV78_RS00030	435	485	285	337	1580	1721	1468	Dbxref=WP_004844266.1	CDS		flavodoxin
gene-FXV78_RS00035	588	335	243	268	1060	1133	886	Dbxref=WP_004844267.1	CDS		DUF3793 family protein
gene-FXV78_RS00040	423	7046	7310	6535	6343	6070	3097	Dbxref=WP_009244413.1	CDS		ATP-binding protein
gene-FXV78_RS00045	1677	17625	16224	17279	20077	14417	8791	Dbxref=WP_004844269.1	CDS		hypothetical protein
gene-FXV78_RS00050	1446	3127	2851	3033	1648	1503	1529	Dbxref=WP_009244414.1	CDS		TrkH family potassium uptake protein
gene-FXV78_RS00055	1362	2503	2099	2320	1371	1152	1106	Dbxref=WP_004844272.1	CDS	trkA	Trk system potassium transporter TrkA
gene-FXV78_RS00060	2079	4376	4074	4010	3776	3980	2646	Dbxref=WP_004844273.1	CDS		elongation factor G
gene-FXV78_RS00065	1107	1919	1403	1673	980	1031	922	Dbxref=WP_004844275.1	CDS		prephenate dehydrogenase
gene-FXV78_RS00070	1293	4001	3113	3560	1931	1837	1451	Dbxref=WP_024854430.1	CDS	aroA	3-phosphoshikimate 1-carboxyvinyltransferase
gene-FXV78_RS00075	768	2068	1862	1975	2340	1828	1424	Dbxref=WP_009244417.1	CDS		GntR family transcriptional regulator
gene-FXV78_RS00080	1296	1939	1544	1680	2446	1977	1543	Dbxref=WP_004844278.1	CDS		purine permease
gene-FXV78_RS00085	480	1068	657	722	1168	945	634	Dbxref=WP_004844279.1	CDS		nucleoside deaminase
gene-FXV78_RS00090	2517	42633	40774	42069	64410	57356	43448	Dbxref=WP_039960051.1	CDS		heavy metal translocating P-type ATPase
gene-FXV78_RS00095	309	4914	4229	4198	8773	6991	3881	Dbxref=WP_004844281.1	CDS		metal-sensing transcriptional repressor
gene-FXV78_RS00100	1008	3241	3354	3041	2724	2272	1617	Dbxref=WP_064786008.1	CDS		hypothetical protein
gene-FXV78_RS00105	1446	5947	5908	6142	4321	3883	3036	Dbxref=WP_004844284.1	CDS		carbon starvation protein A
gene-FXV78_RS00110	1815	4296	3865	3972	3622	3465	2792	Dbxref=WP_004844285.1	CDS		DUF6320 domain-containing protein
gene-FXV78_RS00115	924	2430	2069	2089	1805	1639	1357	Dbxref=WP_226972089.1	CDS		alpha/beta hydrolase
gene-FXV78_RS00120	1098	6766	8277	7338	7718	5818	3970	Dbxref=WP_004844289.1	CDS		glycerol dehydrogenase
gene-FXV78_RS00125	462	410	269	362	258	374	289	Dbxref=WP_004844291.1	CDS		GNAT family N-acetyltransferase
gene-FXV78_RS00130	795	1621	1752	1764	1806	1393	1185	Dbxref=WP_039960053.1	CDS		Uma2 family endonuclease
gene-FXV78_RS00135	489	979	885	844	852	722	574	Dbxref=WP_039960054.1	CDS		bifunctional precorrin-2 dehydrogenase/sirohydrochlorin ferrochelatase
gene-FXV78_RS00140	642	1670	1408	1439	1127	1014	674	Dbxref=WP_004844294.1	CDS		precorrin-8X methylmutase
gene-FXV78_RS00145	381	1088	824	911	714	629	417	Dbxref=WP_004844295.1	CDS		bifunctional adenosylcobinamide kinase/adenosylcobinamide-phosphate guanylyltransferase
gene-FXV78_RS00150	561	1490	1344	1323	1000	839	649	Dbxref=WP_064786022.1	CDS		bifunctional adenosylcobinamide kinase/adenosylcobinamide-phosphate guanylyltransferase
gene-FXV78_RS00155	1623	4406	4116	4058	2873	2359	1909	Dbxref=WP_233447389.1	CDS		peptide ABC transporter substrate-binding protein
gene-FXV78_RS00160	1713	4038	4079	3932	2656	2337	1868	Dbxref=WP_004844298.1	CDS		ABC transporter ATP-binding protein
gene-FXV78_RS00165	828	2969	3035	2967	1911	1646	1407	Dbxref=WP_004844299.1	CDS		ABC transporter permease
gene-FXV78_RS00170	930	3230	3215	3079	2010	1707	1467	Dbxref=WP_004844300.1	CDS		ABC transporter permease
gene-FXV78_RS00175	1584	3436	3323	3157	2342	1950	1603	Dbxref=WP_225084044.1	CDS	cobA	uroporphyrinogen-III C-methyltransferase
gene-FXV78_RS00180	888	2748	2662	2551	1707	1526	1190	Dbxref=WP_004844303.1	CDS	hemC	hydroxymethylbilane synthase
gene-FXV78_RS00185	1521	3529	3537	3201	2379	2013	1578	Dbxref=WP_009244437.1	CDS		cobyric acid synthase
gene-FXV78_RS00190	1047	2249	2427	2225	1644	1381	1151	Dbxref=WP_004844305.1	CDS		aminotransferase class I/II-fold pyridoxal phosphate-dependent enzyme
gene-FXV78_RS00195	960	2169	2084	2024	1392	1236	986	Dbxref=WP_004844306.1	CDS	cbiB	adenosylcobinamide-phosphate synthase CbiB
gene-FXV78_RS00200	576	2141	1990	2116	1228	1040	843	Dbxref=WP_004844307.1	CDS		histidine phosphatase family protein
gene-FXV78_RS00205	765	2469	2552	2509	1648	1448	1140	Dbxref=WP_004844308.1	CDS	cobS	adenosylcobinamide-GDP ribazoletransferase
gene-FXV78_RS00210	1059	2763	3227	2793	2202	1809	1319	Dbxref=WP_004844309.1	CDS	cobT	nicotinate-nucleotide--dimethylbenzimidazole phosphoribosyltransferase
gene-FXV78_RS00215	1404	3278	3484	3094	2484	2033	1648	Dbxref=WP_039960056.1	CDS		cobyrinate a,c-diamide synthase
gene-FXV78_RS00220	1218	3019	3026	2878	2113	1744	1400	Dbxref=WP_004844311.1	CDS	cbiT	precorrin-6Y C5,15-methyltransferase (decarboxylating) subunit CbiT
gene-FXV78_RS00225	732	2590	2367	2316	1464	1263	1046	Dbxref=WP_004844312.1	CDS	cobJ	precorrin-3B C(17)-methyltransferase
gene-FXV78_RS00230	774	2242	2054	1972	1273	1142	956	Dbxref=WP_004844313.1	CDS	cobM	precorrin-4 C(11)-methyltransferase
gene-FXV78_RS00235	747	1246	1124	1037	820	776	656	Dbxref=WP_004844314.1	CDS	cobI	precorrin-2 C(20)-methyltransferase
gene-FXV78_RS00240	1170	2257	2120	1990	1494	1402	1148	Dbxref=WP_004844315.1	CDS	cbiD	cobalt-precorrin-5B (C(1))-methyltransferase CbiD
gene-FXV78_RS00245	771	1476	1344	1230	938	977	671	Dbxref=WP_039960093.1	CDS		sirohydrochlorin cobaltochelatase
gene-FXV78_RS00250	837	1584	1428	1258	1053	923	750	Dbxref=WP_004844317.1	CDS		energy-coupling factor ABC transporter ATP-binding protein
gene-FXV78_RS00255	774	2182	2241	2069	1601	1204	1029	Dbxref=WP_004844318.1	CDS	cbiQ	cobalt ECF transporter T component CbiQ
gene-FXV78_RS00260	315	1430	1611	1453	1045	877	682	Dbxref=WP_004844319.1	CDS		cobalt transport protein CbiN
gene-FXV78_RS00265	750	2642	3278	2644	1924	1722	1317	Dbxref=WP_004844320.1	CDS		energy-coupling factor ABC transporter permease
gene-FXV78_RS00270	528	1336	1381	1277	1116	945	690	Dbxref=WP_004844323.1	CDS		cob(I)yrinic acid a,c-diamide adenosyltransferase
gene-FXV78_RS00275	774	1053	927	888	886	887	703	Dbxref=WP_004844324.1	CDS	cobK	precorrin-6A reductase
gene-FXV78_RS00280	1083	1158	878	895	803	874	678	Dbxref=WP_004844325.1	CDS		cobalamin biosynthesis protein
gene-FXV78_RS00285	1242	2156	1776	1945	2463	2447	2079	Dbxref=WP_004844327.1	CDS		ammonium transporter
gene-FXV78_RS00290	363	846	623	698	985	947	696	Dbxref=WP_009244454.1	CDS		P-II family nitrogen regulator
gene-FXV78_RS00295	1113	654	362	444	492	689	702	Dbxref=WP_004844329.1	CDS		glycosyl hydrolase family 18 protein
gene-FXV78_RS00300	1026	5409	6599	5675	11836	9087	5552	Dbxref=WP_004844330.1	CDS	queA	tRNA preQ1(34) S-adenosylmethionine ribosyltransferase-isomerase QueA
gene-FXV78_RS00305	2421	11497	13042	11775	21638	16350	9729	Dbxref=WP_004844331.1	CDS	pheT	phenylalanine--tRNA ligase subunit beta
gene-FXV78_RS00310	1020	3274	3390	3184	4749	3881	2442	Dbxref=WP_009244457.1	CDS	pheS	phenylalanine--tRNA ligase subunit alpha
gene-FXV78_RS00315	870	1980	1890	1946	3147	3043	2277	Dbxref=WP_004844333.1	CDS		YihY/virulence factor BrkB family protein
gene-FXV78_RS00325	780	1886	1814	1693	2007	1711	1122	Dbxref=WP_009244458.1	CDS		4Fe-4S binding protein
gene-FXV78_RS00330	360	6042	5651	4881	6197	5134	2910	Dbxref=WP_004844336.1	CDS		hypothetical protein
gene-FXV78_RS00335	1494	14162	16070	14936	16528	13570	8720	Dbxref=WP_009244459.1	CDS	thrC	threonine synthase
gene-FXV78_RS00340	1317	5947	6905	6210	7275	5647	3784	Dbxref=WP_147334868.1	CDS		Na+/H+ antiporter NhaC family protein
gene-FXV78_RS00345	504	13691	12267	12218	8733	7868	5908	Dbxref=WP_004844339.1	CDS		3-isopropylmalate dehydratase small subunit
gene-FXV78_RS00350	1278	20820	19651	19381	14692	12194	9941	Dbxref=WP_004844340.1	CDS	leuC	3-isopropylmalate dehydratase large subunit
gene-FXV78_RS00355	1086	12306	12342	11800	10177	9399	5523	Dbxref=WP_009244462.1	CDS	asd	aspartate-semialdehyde dehydrogenase
gene-FXV78_RS00360	1380	9010	8526	8828	6754	6066	4274	Dbxref=WP_004844342.1	CDS	argH	argininosuccinate lyase
gene-FXV78_RS00365	621	1780	1641	1620	1393	1474	992	Dbxref=WP_022037424.1	CDS		epoxyqueuosine reductase QueH
gene-FXV78_RS00370	768	458	238	290	252	471	462	Dbxref=WP_004844344.1	CDS		ABC transporter ATP-binding protein
gene-FXV78_RS00375	798	496	225	304	270	557	513	Dbxref=WP_004844346.1	CDS		ABC transporter permease
gene-FXV78_RS00380	1365	7619	7675	7723	6793	5523	4332	Dbxref=WP_009244466.1	CDS		sodium-dependent transporter
gene-FXV78_RS00385	597	1330	1075	1147	1159	1020	771	Dbxref=WP_004844348.1	CDS		TetR/AcrR family transcriptional regulator
gene-FXV78_RS00390	1326	2840	2174	2503	1868	1925	1786	Dbxref=WP_004844349.1	CDS		MATE family efflux transporter
gene-FXV78_RS00400	945	8677	8640	8496	8841	8000	4914	Dbxref=WP_004844351.1	CDS		ROK family glucokinase
gene-FXV78_RS00405	930	8178	7717	7775	6688	5744	3704	Dbxref=WP_009244468.1	CDS	hprK	HPr(Ser) kinase/phosphatase
gene-FXV78_RS00410	1854	4671	4198	4259	4214	3631	2493	Dbxref=WP_055168662.1	CDS	uvrC	excinuclease ABC subunit UvrC
gene-FXV78_RS00415	2025	14019	12910	13385	11940	9384	6437	Dbxref=WP_039960061.1	CDS	ftsH	ATP-dependent zinc metalloprotease FtsH
gene-FXV78_RS00420	1479	8632	8291	7818	5923	5634	4049	Dbxref=WP_004844356.1	CDS		DUF1846 domain-containing protein
gene-FXV78_RS00425	1608	18145	21549	19034	14067	11558	7230	Dbxref=WP_004844357.1	CDS		CTP synthase
gene-FXV78_RS00430	555	2118	1790	2025	2029	1812	1513	Dbxref=WP_004844358.1	CDS		phosphatase PAP2 family protein
gene-FXV78_RS00435	939	2190	1943	1899	2282	1881	1483	Dbxref=WP_004844359.1	CDS		tRNA-dihydrouridine synthase family protein
gene-FXV78_RS00440	2181	12109	11670	11536	13936	10641	9053	Dbxref=WP_004844360.1	CDS		YhgE/Pip domain-containing protein
gene-FXV78_RS00445	2544	10022	9203	9395	10779	8838	7236	Dbxref=WP_004844361.1	CDS		YhgE/Pip domain-containing protein
gene-FXV78_RS00450	1371	1871	1355	1525	2044	2244	2034	Dbxref=WP_009244493.1	CDS		MATE family efflux transporter
gene-FXV78_RS00455	1722	4039	4214	4172	4934	4680	3752	Dbxref=WP_004844364.1	CDS		ABC transporter ATP-binding protein/permease
gene-FXV78_RS00460	543	5711	5262	4811	4673	3882	2274	Dbxref=WP_004844365.1	CDS		rubrerythrin family protein
gene-FXV78_RS00465	165	661	457	529	553	557	325		CDS		AAA family ATPase
gene-FXV78_RS00470	1026	13890	13993	13756	10244	8336	5354	Dbxref=WP_009244496.1	CDS		branched-chain amino acid aminotransferase
gene-FXV78_RS00475	513	3235	2729	2598	2760	2406	1491	Dbxref=WP_004844368.1	CDS	ilvN	acetolactate synthase small subunit
gene-FXV78_RS00480	1719	10633	8711	9320	7219	6013	4611	Dbxref=WP_004844369.1	CDS	ilvB	biosynthetic-type acetolactate synthase large subunit
gene-FXV78_RS00485	831	9782	9849	11086	9089	7465	7110	Dbxref=WP_004844370.1	CDS		metal ABC transporter permease
gene-FXV78_RS00490	711	9470	8980	9421	9273	7753	5887	Dbxref=WP_004844371.1	CDS		metal ABC transporter ATP-binding protein
gene-FXV78_RS00495	1026	10711	9242	9872	10798	9542	6370	Dbxref=WP_004844372.1	CDS		metal ABC transporter substrate-binding protein
gene-FXV78_RS00500	492	6614	5463	5513	5520	5448	3548	Dbxref=WP_039960064.1	CDS		dihydrofolate reductase
gene-FXV78_RS00505	849	6675	6561	6357	7517	6458	4323	Dbxref=WP_022037689.1	CDS	thyA	thymidylate synthase
gene-FXV78_RS00510	1329	10598	9549	10162	9458	7610	5283	Dbxref=WP_004844375.1	CDS		homoserine dehydrogenase
gene-FXV78_RS00515	1056	2238	1731	1925	1840	1471	1098	Dbxref=WP_004844376.1	CDS		DUF5684 domain-containing protein
gene-FXV78_RS00525	1800	21113	22032	21271	25885	24666	17593	Dbxref=WP_039960066.1	CDS	aspS	aspartate--tRNA ligase
gene-FXV78_RS00530	1266	10204	10456	9832	12415	11972	7125	Dbxref=WP_039960068.1	CDS	hisS	histidine--tRNA ligase
gene-FXV78_RS00535	1428	8956	9082	8712	9912	8348	5769	Dbxref=WP_172624253.1	CDS	hemZ	coproporphyrinogen dehydrogenase HemZ
gene-FXV78_RS00540	621	5289	5210	5209	5190	4397	3260	Dbxref=WP_004844382.1	CDS		MBL fold metallo-hydrolase
gene-FXV78_RS00545	2307	14632	14146	14407	12599	11573	8641	Dbxref=WP_004844383.1	CDS		bifunctional (p)ppGpp synthetase/guanosine-3',5'-bis(diphosphate) 3'-pyrophosphohydrolase
gene-FXV78_RS00550	1713	2727	2351	2441	2711	2781	2249	Dbxref=WP_004844384.1	CDS	recJ	single-stranded-DNA-specific exonuclease RecJ
gene-FXV78_RS00555	5301	3105	1958	2294	3217	4153	3371	Dbxref=WP_233447390.1	CDS		alpha-L-fucosidase
gene-FXV78_RS00560	2274	7829	8593	8195	11246	9329	6646	Dbxref=WP_004844387.1	CDS		protein translocase subunit SecDF
gene-FXV78_RS00565	1422	5584	5698	5635	7824	6588	4023	Dbxref=WP_004844388.1	CDS	scfB	thioether cross-link-forming SCIFF peptide maturase
gene-FXV78_RS00570	144	3053	4479	3785	5409	2395	1690	Dbxref=WP_004844389.1	CDS	scfA	six-cysteine ranthipeptide SCIFF
gene-FXV78_RS00575	546	310	185	215	209	275	294	Dbxref=WP_004844390.1	CDS	spoVT	stage V sporulation protein T
gene-FXV78_RS00580	387	276	166	206	190	236	281	Dbxref=WP_004844391.1	CDS		TIGR04086 family membrane protein
gene-FXV78_RS00585	1632	1966	1810	1878	1974	1896	1467	Dbxref=WP_009244511.1	CDS		Na/Pi cotransporter family protein
gene-FXV78_RS00590	447	2662	2604	2510	3176	3044	2189	Dbxref=WP_004844394.1	CDS		GatB/YqeY domain-containing protein
gene-FXV78_RS00595	1155	6170	5192	5152	5346	6167	5033	Dbxref=WP_004844395.1	CDS		glycosyltransferase
gene-FXV78_RS00600	603	2217	1876	2041	1922	2357	2185	Dbxref=WP_004844396.1	CDS		glycerol-3-phosphate acyltransferase
gene-FXV78_RS00605	552	3407	4583	4363	6869	4813	4518	Dbxref=WP_004844397.1	CDS		folate family ECF transporter S component
gene-FXV78_RS00610	780	3623	3644	3471	3560	3402	2467	Dbxref=WP_004844399.1	CDS		SseB family protein
gene-FXV78_RS00615	831	1613	1450	1455	1627	1690	1297	Dbxref=WP_004844400.1	CDS		MerR family transcriptional regulator
gene-FXV78_RS00620	849	1073	843	975	1151	1111	1117	Dbxref=WP_004844401.1	CDS		DUF368 domain-containing protein
gene-FXV78_RS00625	624	450	369	403	670	662	555	Dbxref=WP_004844402.1	CDS		DUF47 family protein
gene-FXV78_RS00630	1056	1423	982	1090	1225	1423	1232	Dbxref=WP_004844403.1	CDS		inorganic phosphate transporter
gene-FXV78_RS00635	663	721	491	585	789	796	694	Dbxref=WP_004844404.1	CDS		TrkA family potassium uptake protein
gene-FXV78_RS00640	1305	1690	1300	1502	1546	1712	1796	Dbxref=WP_004844405.1	CDS		hypothetical protein
gene-FXV78_RS00645	2187	2452	1990	2145	2783	2809	2420	Dbxref=WP_004844406.1	CDS		protein translocase subunit SecDF
gene-FXV78_RS00650	420	1265	2011	1802	2510	1525	1169	Dbxref=WP_004844407.1	CDS		hypothetical protein
gene-FXV78_RS00655	627	3019	2660	2650	2828	2638	1572	Dbxref=WP_004844408.1	CDS		peptidylprolyl isomerase
gene-FXV78_RS00660	2634	71441	78991	79551	74772	60196	43066	Dbxref=WP_004844409.1	CDS	ppdK	pyruvate, phosphate dikinase
gene-FXV78_RS00665	1368	9961	10587	10365	12053	10371	6717	Dbxref=WP_004844410.1	CDS		aminopeptidase
gene-FXV78_RS00670	1566	1472	915	1076	1745	1736	1375	Dbxref=WP_004844412.1	CDS		hypothetical protein
gene-FXV78_RS00675	1737	1441	1029	1200	1971	1786	1434	Dbxref=WP_004844413.1	CDS	ade	adenine deaminase
gene-FXV78_RS00680	1785	1212	788	895	1343	1305	1039	Dbxref=WP_004844414.1	CDS		amidohydrolase family protein
gene-FXV78_RS00685	1392	21995	22518	22764	20902	17634	12545	Dbxref=WP_004844415.1	CDS		glycine--tRNA ligase
gene-FXV78_RS00690	741	6933	6698	6876	6601	5965	4286	Dbxref=WP_009244522.1	CDS	recO	DNA repair protein RecO
gene-FXV78_RS17750	192	3563	3137	2999	2843	2643	1752	Dbxref=WP_009244523.1	CDS		hypothetical protein
gene-FXV78_RS00695	900	8729	7416	8142	6773	6645	4227	Dbxref=WP_004844417.1	CDS	era	GTPase Era
gene-FXV78_RS00700	2928	21357	19789	21499	16097	14733	9897	Dbxref=WP_039960074.1	CDS		insulinase family protein
gene-FXV78_RS00705	369	1405	959	1385	223	310	255	Dbxref=WP_004844419.1	CDS		DUF1667 domain-containing protein
gene-FXV78_RS00710	1275	3820	2490	3365	642	724	673	Dbxref=WP_004844420.1	CDS		FAD-dependent oxidoreductase
gene-FXV78_RS00715	1443	2895	1699	2328	577	655	637	Dbxref=WP_039960075.1	CDS		NAD(P)/FAD-dependent oxidoreductase
gene-FXV78_RS00720	1854	715	546	553	630	1303	999	Dbxref=WP_004844422.1	CDS		glycoside hydrolase family 13 protein
gene-FXV78_RS00725	1272	605	399	441	571	1369	1055	Dbxref=WP_004844423.1	CDS		maltose ABC transporter substrate-binding protein
gene-FXV78_RS00730	819	444	317	356	394	931	770	Dbxref=WP_004844424.1	CDS		sugar ABC transporter permease
gene-FXV78_RS00735	1335	645	398	445	509	1096	962	Dbxref=WP_233447391.1	CDS		sugar ABC transporter permease
gene-FXV78_RS00740	924	1398	1194	1203	1173	959	576	Dbxref=WP_009244530.1	CDS		LacI family transcriptional regulator
gene-FXV78_RS00745	1509	3604	2950	3214	2774	2559	1644	Dbxref=WP_039960076.1	CDS	glpK	glycerol kinase GlpK
gene-FXV78_RS00750	579	1158	901	976	850	905	619	Dbxref=WP_004844429.1	CDS		glycerol-3-phosphate responsive antiterminator
gene-FXV78_RS00755	2991	2418	1919	2136	4135	4001	2955	Dbxref=WP_004844431.1	CDS		glycoside hydrolase family 3 C-terminal domain-containing protein
gene-FXV78_RS00760	1299	4714	4604	4576	6562	5926	4334	Dbxref=WP_004844432.1	CDS		sensor histidine kinase
gene-FXV78_RS00765	705	2631	2507	2376	3278	3006	2204	Dbxref=WP_004844433.1	CDS		LytTR family DNA-binding domain-containing protein
gene-FXV78_RS00770	1482	4607	4387	4258	5455	5314	4128	Dbxref=WP_004844434.1	CDS		PH domain-containing protein
gene-FXV78_RS00775	486	1722	1751	1639	1974	2030	1503	Dbxref=WP_004844435.1	CDS		PH domain-containing protein
gene-FXV78_RS00780	354	2005	1849	1822	2250	2069	1520	Dbxref=WP_004844436.1	CDS		hypothetical protein
gene-FXV78_RS00785	3549	143775	154652	152533	150111	139336	92272	Dbxref=WP_009244813.1	CDS	nifJ	pyruvate:ferredoxin (flavodoxin) oxidoreductase
gene-FXV78_RS00790	192	1033	772	728	750	685	444	Dbxref=WP_039960079.1	CDS		hypothetical protein
gene-FXV78_RS00795	327	2021	1745	1647	1825	1395	950	Dbxref=WP_004844443.1	CDS		hypothetical protein
gene-FXV78_RS00800	975	13559	18627	17220	18134	11465	8645	Dbxref=WP_004844444.1	CDS		dipeptide ABC transporter ATP-binding protein
gene-FXV78_RS00805	987	18728	22968	21647	21477	13796	9433	Dbxref=WP_004844446.1	CDS		ABC transporter ATP-binding protein
gene-FXV78_RS00810	933	16147	20653	18231	17165	12228	8168	Dbxref=WP_004844447.1	CDS		ABC transporter permease
gene-FXV78_RS00815	963	18871	18516	18182	14066	10488	7313	Dbxref=WP_004844448.1	CDS		ABC transporter permease
gene-FXV78_RS00820	1734	106395	103974	101935	68989	54529	35533	Dbxref=WP_004844449.1	CDS		ABC transporter substrate-binding protein
gene-FXV78_RS00825	1674	49927	50843	48972	31419	24028	15270	Dbxref=WP_004844450.1	CDS		M3 family oligoendopeptidase
gene-FXV78_RS00830	888	6940	7848	7727	9069	8838	6883	Dbxref=WP_004844452.1	CDS	lgt	prolipoprotein diacylglyceryl transferase
gene-FXV78_RS00835	1098	8604	8851	8798	10014	9090	6342	Dbxref=WP_004844453.1	CDS	ychF	redox-regulated ATPase YchF
gene-FXV78_RS00840	1131	5174	5454	5439	5452	4979	3518	Dbxref=WP_004844454.1	CDS		site-specific integrase
gene-FXV78_RS00845	201	96	43	64	68	118	92	Dbxref=WP_004844455.1	CDS		helix-turn-helix domain-containing protein
gene-FXV78_RS00850	816	322	139	194	232	342	336	Dbxref=WP_004844456.1	CDS		ATP-binding protein
gene-FXV78_RS00855	528	217	89	132	133	251	218	Dbxref=WP_004844457.1	CDS		replication initiator protein A
gene-FXV78_RS00865	2751	2636	2337	2340	2553	2364	1624	Dbxref=WP_004844459.1	CDS		ABC transporter permease
gene-FXV78_RS00870	684	796	730	720	797	731	510	Dbxref=WP_039960081.1	CDS		ABC transporter ATP-binding protein
gene-FXV78_RS00875	921	935	766	797	870	711	515	Dbxref=WP_039960083.1	CDS		HAMP domain-containing histidine kinase
gene-FXV78_RS00880	654	590	477	498	531	493	324	Dbxref=WP_004844462.1	CDS		response regulator transcription factor
gene-FXV78_RS00885	978	776	837	915	1039	866	603	Dbxref=WP_004844464.1	CDS		Abi family protein
gene-FXV78_RS00890	654	4197	3926	3936	4228	3763	2241	Dbxref=WP_004844465.1	CDS		thiamine diphosphokinase
gene-FXV78_RS00895	663	5219	4768	4823	4625	4104	3066	Dbxref=WP_004844466.1	CDS	rpe	ribulose-phosphate 3-epimerase
gene-FXV78_RS00900	879	7650	6483	6501	6297	5595	3509	Dbxref=WP_004844467.1	CDS	rsgA	ribosome small subunit-dependent GTPase A
gene-FXV78_RS00905	2094	23657	22650	22458	18535	16562	10876	Dbxref=WP_004844468.1	CDS	pknB	Stk1 family PASTA domain-containing Ser/Thr kinase
gene-FXV78_RS00910	744	10317	10452	10274	8405	6854	4340	Dbxref=WP_004844469.1	CDS		Stp1/IreP family PP2C-type Ser/Thr phosphatase
gene-FXV78_RS00915	1041	8796	9291	8802	7554	6393	4810	Dbxref=WP_004844470.1	CDS	rlmN	23S rRNA (adenine(2503)-C(2))-methyltransferase RlmN
gene-FXV78_RS00920	1347	9641	10434	10000	10017	8489	5990	Dbxref=WP_004844471.1	CDS	rsmB	16S rRNA (cytosine(967)-C(5))-methyltransferase RsmB
gene-FXV78_RS00925	699	4484	5302	5049	4914	4352	3424	Dbxref=WP_004844472.1	CDS		zinc metallopeptidase
gene-FXV78_RS00930	933	5968	6204	6005	5359	4667	3282	Dbxref=WP_004844473.1	CDS	fmt	methionyl-tRNA formyltransferase
gene-FXV78_RS00935	480	3078	2609	2741	2271	2099	1391	Dbxref=WP_004844474.1	CDS	def	peptide deformylase
gene-FXV78_RS00940	2229	11275	10296	10036	7586	7705	5915	Dbxref=WP_004844475.1	CDS	priA	primosomal protein N'
gene-FXV78_RS00945	1476	8277	7036	7234	5041	4726	3717	Dbxref=WP_004844476.1	CDS		UDP-N-acetylmuramoyl-L-alanyl-D-glutamate--2,6-diaminopimelate ligase
gene-FXV78_RS00950	5070	14414	12531	12511	12273	12272	8003	Dbxref=WP_159308429.1	CDS		leucine-rich repeat protein
gene-FXV78_RS00955	888	4193	3914	4220	4920	3679	2873	Dbxref=WP_004841714.1	CDS		mechanosensitive ion channel
gene-FXV78_RS00960	858	4481	3907	4105	5093	3890	2853	Dbxref=WP_004841716.1	CDS	pgeF	peptidoglycan editing factor PgeF
gene-FXV78_RS00965	354	1488	1239	1129	1709	1510	899	Dbxref=WP_004841718.1	CDS		YraN family protein
gene-FXV78_RS00970	753	3243	3220	2984	3847	3195	2037	Dbxref=WP_004841720.1	CDS		ribonuclease HII
gene-FXV78_RS00975	558	3016	2718	2701	3212	2748	1882	Dbxref=WP_004841721.1	CDS	lepB	signal peptidase I
gene-FXV78_RS00980	867	3398	3306	3063	4178	3290	2123	Dbxref=WP_004841723.1	CDS	ylqF	ribosome biogenesis GTPase YlqF
gene-FXV78_RS00985	609	2477	2441	2254	2973	2369	1404	Dbxref=WP_004841724.1	CDS	lepB	signal peptidase I
gene-FXV78_RS00990	348	16432	15299	14403	16869	12559	7961	Dbxref=WP_004841726.1	CDS	rplS	50S ribosomal protein L19
gene-FXV78_RS00995	759	4961	4461	5113	4916	5041	4470	Dbxref=WP_004841728.1	CDS	trmD	tRNA (guanosine(37)-N1)-methyltransferase TrmD
gene-FXV78_RS01000	519	4078	3707	4073	3848	4242	3694	Dbxref=WP_004841730.1	CDS	rimM	ribosome maturation factor RimM
gene-FXV78_RS01005	231	15158	13136	12952	11502	11173	8754	Dbxref=WP_004841733.1	CDS		KH domain-containing protein
gene-FXV78_RS01010	246	14196	13186	13015	14546	13202	9244	Dbxref=WP_004841734.1	CDS	rpsP	30S ribosomal protein S16
gene-FXV78_RS01015	1353	47981	45480	49803	38658	41474	38327	Dbxref=WP_004841737.1	CDS	ffh	signal recognition particle protein
gene-FXV78_RS01020	357	13641	12553	13482	10179	11348	9815	Dbxref=WP_004841738.1	CDS		YlxM family DNA-binding protein
gene-FXV78_RS01025	765	1296	1014	1064	937	784	557	Dbxref=WP_226971673.1	CDS		S8 family peptidase
gene-FXV78_RS01030	633	1561	1501	1471	1301	951	647	Dbxref=WP_004221696.1	CDS		hypothetical protein
gene-FXV78_RS01035	198	596	609	608	580	442	264	Dbxref=WP_004221693.1	CDS		hypothetical protein
gene-FXV78_RS01040	942	922	923	861	732	567	375	Dbxref=WP_004221692.1	CDS		hypothetical protein
gene-FXV78_RS01045	1548	716	397	550	423	554	485	Dbxref=WP_004221691.1	CDS		recombinase family protein
gene-FXV78_RS01050	1653	952	526	715	448	637	633	Dbxref=WP_004221684.1	CDS		recombinase family protein
gene-FXV78_RS01055	1659	1788	1465	1592	1458	1333	1156	Dbxref=WP_004221681.1	CDS		recombinase family protein
gene-FXV78_RS01060	270	180	67	94	87	176	157	Dbxref=WP_004221676.1	CDS		hypothetical protein
gene-FXV78_RS01070	453	242	119	137	139	242	230	Dbxref=WP_004221668.1	CDS		DUF6290 family protein
gene-FXV78_RS01075	468	187	92	99	119	193	183		CDS		relaxase/mobilization nuclease domain-containing protein
gene-FXV78_RS18105	348	655	608	656	692	720	604	Dbxref=WP_004615306.1	CDS		transposase
gene-FXV78_RS01080	822	1643	1523	1644	1656	1693	1511	Dbxref=WP_004841748.1	CDS		IS3 family transposase
gene-FXV78_RS01085	693	451	245	325	378	575	465	Dbxref=WP_233447394.1	CDS		hypothetical protein
gene-FXV78_RS01100	531	1390	1417	1280	1435	1101	713	Dbxref=WP_004221660.1	CDS		hypothetical protein
gene-FXV78_RS01105	546	1482	1392	1476	1487	1275	812	Dbxref=WP_004221658.1	CDS		hypothetical protein
gene-FXV78_RS01110	273	341	338	305	438	356	262	Dbxref=WP_004221655.1	CDS		Imm59 family immunity protein
gene-FXV78_RS01115	777	824	818	787	990	843	595	Dbxref=WP_004221651.1	CDS		hypothetical protein
gene-FXV78_RS01120	456	551	574	515	741	551	434	Dbxref=WP_004221650.1	CDS		YrhA family protein
gene-FXV78_RS01125	615	655	798	759	1120	765	485	Dbxref=WP_226971810.1	CDS		hypothetical protein
gene-FXV78_RS01135	651	567	653	611	879	636	383	Dbxref=WP_039959494.1	CDS		hypothetical protein
gene-FXV78_RS01140	813	792	788	791	1122	908	608	Dbxref=WP_004221639.1	CDS		DUF5037 domain-containing protein
gene-FXV78_RS01145	501	715	668	631	847	723	509	Dbxref=WP_004221637.1	CDS		hypothetical protein
gene-FXV78_RS01150	1041	1233	1070	1059	1533	1138	842	Dbxref=WP_004221635.1	CDS		hypothetical protein
gene-FXV78_RS01155	744	768	837	788	1187	758	561	Dbxref=WP_004221634.1	CDS		hypothetical protein
gene-FXV78_RS01160	774	877	867	817	1287	845	537	Dbxref=WP_004221631.1	CDS		hypothetical protein
gene-FXV78_RS01165	567	621	675	647	994	773	414	Dbxref=WP_172620989.1	CDS		hypothetical protein
gene-FXV78_RS01170	567	722	704	671	917	756	464	Dbxref=WP_004221626.1	CDS		hypothetical protein
gene-FXV78_RS01175	465	514	444	444	638	551	385	Dbxref=WP_039959497.1	CDS		hypothetical protein
gene-FXV78_RS01180	582	673	649	686	765	633	496	Dbxref=WP_004221621.1	CDS		hypothetical protein
gene-FXV78_RS01185	567	610	571	593	643	547	428	Dbxref=WP_004841759.1	CDS		hypothetical protein
gene-FXV78_RS01195	342	977	906	938	719	562	422	Dbxref=WP_004221615.1	CDS		hypothetical protein
gene-FXV78_RS01200	738	818	730	762	692	601	472	Dbxref=WP_004221614.1	CDS		hypothetical protein
gene-FXV78_RS01205	339	595	580	667	490	465	339	Dbxref=WP_004221613.1	CDS		hypothetical protein
gene-FXV78_RS01210	330	526	571	573	423	410	281	Dbxref=WP_004221612.1	CDS		DUF4274 domain-containing protein
gene-FXV78_RS01215	207	282	277	290	275	277	187	Dbxref=WP_172620979.1	CDS		hypothetical protein
gene-FXV78_RS01220	429	1619	1369	1343	1337	1037	944	Dbxref=WP_233447395.1	CDS		Abi family protein
gene-FXV78_RS01225	1143	599	402	494	1153	777	654	Dbxref=WP_089438678.1	CDS		IS3 family transposase
gene-FXV78_RS01230	417	251	155	195	259	297	318		CDS		hypothetical protein
gene-FXV78_RS01235	150	217	152	176	266	300	276	Dbxref=WP_233447402.1	CDS		IS3 family transposase
gene-FXV78_RS01240	681	269	130	160	180	242	276	Dbxref=WP_003021564.1	CDS		hypothetical protein
gene-FXV78_RS01245	261	250	224	235	221	215	175	Dbxref=WP_003021562.1	CDS		helix-turn-helix domain-containing protein
gene-FXV78_RS01250	315	206	92	128	151	206	179	Dbxref=WP_003021560.1	CDS		DUF6050 family protein
gene-FXV78_RS01255	201	191	119	142	147	178	159	Dbxref=WP_004841773.1	CDS		hypothetical protein
gene-FXV78_RS01260	246	194	93	121	82	226	207	Dbxref=WP_004841775.1	CDS		hypothetical protein
gene-FXV78_RS01265	525	283	152	177	177	342	328	Dbxref=WP_004841781.1	CDS		hypothetical protein
gene-FXV78_RS01270	282	199	99	130	135	237	209	Dbxref=WP_024854290.1	CDS		hypothetical protein
gene-FXV78_RS01275	759	1936	1497	1620	1380	1369	1084	Dbxref=WP_004841784.1	CDS		hypothetical protein
gene-FXV78_RS01280	834	2546	2213	2258	2698	2301	1658	Dbxref=WP_004841786.1	CDS		putative ABC transporter permease
gene-FXV78_RS01285	459	2782	3435	3350	2806	2308	2068	Dbxref=WP_050785327.1	CDS		A24 family peptidase
gene-FXV78_RS01290	822	4431	4289	4164	3642	3193	2243	Dbxref=WP_009244833.1	CDS		PHP domain-containing protein
gene-FXV78_RS17755	1020	7016	7835	7789	6925	5834	4083	Dbxref=WP_004841791.1	CDS		DUF4203 domain-containing protein
gene-FXV78_RS01300	561	3573	2746	3128	2076	2050	1353	Dbxref=WP_004841792.1	CDS		cob(I)yrinic acid a,c-diamide adenosyltransferase
gene-FXV78_RS01305	330	3564	2551	2808	1863	1831	1386	Dbxref=WP_004841794.1	CDS		glycerol dehydratase reactivase beta/small subunit family protein
gene-FXV78_RS01310	1815	11649	9726	10659	6686	6590	5170	Dbxref=WP_004841795.1	CDS		diol dehydratase reactivase subunit alpha
gene-FXV78_RS01315	393	3223	2778	2837	2250	1963	1327	Dbxref=WP_004841796.1	CDS		diol dehydratase small subunit
gene-FXV78_RS01320	669	5272	4539	4712	3344	2875	2121	Dbxref=WP_004841797.1	CDS		propanediol/glycerol family dehydratase medium subunit
gene-FXV78_RS01325	1665	10160	7844	9194	4529	4433	3700	Dbxref=WP_004841799.1	CDS		propanediol/glycerol family dehydratase large subunit
gene-FXV78_RS01330	1011	8614	8129	8469	4548	3748	2375	Dbxref=WP_004841800.1	CDS	asnA	aspartate--ammonia ligase
gene-FXV78_RS01335	606	519	285	339	356	467	388	Dbxref=WP_004841803.1	CDS		C39 family peptidase
gene-FXV78_RS01340	1530	1541	997	1199	769	1080	1094	Dbxref=WP_009244840.1	CDS		Na+/H+ antiporter NhaC family protein
gene-FXV78_RS01345	795	778	429	519	375	547	470	Dbxref=WP_004841807.1	CDS	thiD	bifunctional hydroxymethylpyrimidine kinase/phosphomethylpyrimidine kinase
gene-FXV78_RS01350	660	706	433	506	371	488	471	Dbxref=WP_004841809.1	CDS		HAD family phosphatase
gene-FXV78_RS01355	636	665	399	499	352	465	472	Dbxref=WP_004841810.1	CDS	thiE	thiamine phosphate synthase
gene-FXV78_RS01360	819	713	421	468	381	516	471	Dbxref=WP_004841812.1	CDS	thiM	hydroxyethylthiazole kinase
gene-FXV78_RS01365	1695	994	455	607	618	909	794	Dbxref=WP_004841816.1	CDS	asnB	asparagine synthase (glutamine-hydrolyzing)
gene-FXV78_RS01370	579	364	219	219	230	375	327	Dbxref=WP_004841818.1	CDS		dipicolinate synthase subunit B
gene-FXV78_RS01375	870	513	281	337	328	482	477	Dbxref=WP_004841820.1	CDS		hypothetical protein
gene-FXV78_RS01380	990	2060	1611	1670	1591	1407	969	Dbxref=WP_004841821.1	CDS		Gfo/Idh/MocA family oxidoreductase
gene-FXV78_RS01385	567	1069	714	820	706	912	859	Dbxref=WP_009244847.1	CDS		chromate transporter
gene-FXV78_RS01390	555	1021	662	814	621	870	880	Dbxref=WP_004841824.1	CDS		chromate transporter
gene-FXV78_RS01395	1467	2384	2083	2349	2632	2012	1369	Dbxref=WP_004841826.1	CDS		glycoside hydrolase family 32 protein
gene-FXV78_RS01400	1686	2943	2437	2567	2842	2439	1538	Dbxref=WP_004841828.1	CDS		extracellular solute-binding protein
gene-FXV78_RS01405	897	1923	1654	1691	1668	1426	998	Dbxref=WP_004841831.1	CDS		carbohydrate ABC transporter permease
gene-FXV78_RS01410	939	2293	1977	2213	1330	1153	876	Dbxref=WP_004841832.1	CDS		ABC transporter permease subunit
gene-FXV78_RS01415	1029	4805	4458	4489	3485	3052	2140	Dbxref=WP_004841835.1	CDS		LacI family DNA-binding transcriptional regulator
gene-FXV78_RS01420	678	326	137	175	163	311	281	Dbxref=WP_004841836.1	CDS		GGDEF domain-containing protein
gene-FXV78_RS01425	309	134	75	96	88	137	137	Dbxref=WP_009244851.1	CDS		hypothetical protein
gene-FXV78_RS01430	831	1756	1403	1550	1262	1482	1154	Dbxref=WP_004841839.1	CDS		AraC family transcriptional regulator
gene-FXV78_RS01435	2163	3023	2223	2627	2602	2678	2253	Dbxref=WP_039959503.1	CDS	gnpA	1,3-beta-galactosyl-N-acetylhexosamine phosphorylase
gene-FXV78_RS01440	1050	1555	1088	1175	1021	1092	1061	Dbxref=WP_004841845.1	CDS		sensor histidine kinase
gene-FXV78_RS01445	672	833	583	665	557	607	553	Dbxref=WP_004841848.1	CDS		response regulator transcription factor
gene-FXV78_RS01450	321	240	157	180	138	228	212	Dbxref=WP_172624240.1	CDS		PadR family transcriptional regulator
gene-FXV78_RS01455	597	645	380	443	373	556	539	Dbxref=WP_009244854.1	CDS		DUF1700 domain-containing protein
gene-FXV78_RS01460	1314	1242	791	906	863	1278	1116	Dbxref=WP_004841852.1	CDS		DUF4097 family beta strand repeat-containing protein
gene-FXV78_RS01465	816	1203	873	1018	735	1971	1695	Dbxref=WP_004841853.1	CDS		BtpA/SgcQ family protein
gene-FXV78_RS01470	1065	648	404	523	540	819	727	Dbxref=WP_050785329.1	CDS		SIS domain-containing protein
gene-FXV78_RS01475	795	747	428	590	603	1021	799	Dbxref=WP_004841856.1	CDS	frlD	fructoselysine 6-kinase
gene-FXV78_RS01480	912	726	397	526	661	1060	849	Dbxref=WP_004841857.1	CDS		PfkB family carbohydrate kinase
gene-FXV78_RS01485	825	577	341	433	475	878	726	Dbxref=WP_004841860.1	CDS		TIM barrel protein
gene-FXV78_RS01490	1098	812	491	632	642	1189	1042	Dbxref=WP_004841862.1	CDS		DUF4432 family protein
gene-FXV78_RS01495	906	646	394	453	508	931	797	Dbxref=WP_004841864.1	CDS		dihydrodipicolinate synthase family protein
gene-FXV78_RS01500	768	495	281	339	353	618	511	Dbxref=WP_004841866.1	CDS		SDR family oxidoreductase
gene-FXV78_RS01505	1380	755	437	593	524	869	737	Dbxref=WP_050785328.1	CDS		ROK family protein
gene-FXV78_RS01510	1128	1018	547	749	579	911	801	Dbxref=WP_004841870.1	CDS		hypothetical protein
gene-FXV78_RS01515	930	666	355	432	456	744	644	Dbxref=WP_050785330.1	CDS		ribokinase
gene-FXV78_RS01520	897	907	507	731	479	729	746	Dbxref=WP_039959504.1	CDS		glucosamine-6-phosphate isomerase
gene-FXV78_RS01525	186	485	394	404	202	298	310	Dbxref=WP_004841877.1	CDS		hypothetical protein
gene-FXV78_RS01530	1086	1072	647	787	610	741	721	Dbxref=WP_004841879.1	CDS		transposase
gene-FXV78_RS01535	1182	1112	618	852	561	1194	1086	Dbxref=WP_004841880.1	CDS		amino acid permease
gene-FXV78_RS01540	1527	1548	953	1243	857	2640	2140	Dbxref=WP_004841882.1	CDS		FGGY-family carbohydrate kinase
gene-FXV78_RS01545	753	4281	4259	4079	2978	3122	2180	Dbxref=WP_233447396.1	CDS		GntR family transcriptional regulator
gene-FXV78_RS01550	726	3536	3603	3468	2663	2865	1993	Dbxref=WP_004841887.1	CDS		GntR family transcriptional regulator
gene-FXV78_RS01555	1389	1303	858	1149	995	2213	1914	Dbxref=WP_039959508.1	CDS		MATE family efflux transporter
gene-FXV78_RS01560	858	669	427	493	720	2165	1747	Dbxref=WP_004841889.1	CDS		TIM barrel protein
gene-FXV78_RS01565	831	861	589	684	868	1581	1364	Dbxref=WP_004841892.1	CDS	frlC	fructoselysine 3-epimerase
gene-FXV78_RS01570	804	436	297	342	641	894	699	Dbxref=WP_004841895.1	CDS		Cof-type HAD-IIB family hydrolase
gene-FXV78_RS01575	1536	604	309	429	382	781	722	Dbxref=WP_004841899.1	CDS		Na+/H+ antiporter NhaC family protein
gene-FXV78_RS18110	108	407	473	338	685	448	298		CDS		6-phospho-beta-glucosidase
gene-FXV78_RS01580	1470	2892	3051	2643	4656	3167	2042	Dbxref=WP_039959509.1	CDS	abc-f	ABC-F type ribosomal protection protein
gene-FXV78_RS01585	348	1523	1311	1429	1510	1206	720	Dbxref=WP_009244858.1	CDS		arsenate reductase family protein
gene-FXV78_RS01590	1371	1865	1245	1412	1451	1436	1246	Dbxref=WP_004841909.1	CDS		HAMP domain-containing histidine kinase
gene-FXV78_RS01595	660	779	560	736	664	719	554	Dbxref=WP_004841910.1	CDS		response regulator transcription factor
gene-FXV78_RS01600	774	637	366	506	465	600	498	Dbxref=WP_009244860.1	CDS		lantibiotic immunity ABC transporter MutG family permease subunit
gene-FXV78_RS01605	780	612	310	407	363	535	459	Dbxref=WP_004841915.1	CDS		lantibiotic immunity ABC transporter MutE/EpiE family permease subunit
gene-FXV78_RS01610	693	374	181	263	261	353	345	Dbxref=WP_004841916.1	CDS		lantibiotic protection ABC transporter ATP-binding protein
gene-FXV78_RS01615	1206	8708	9244	9226	5739	7366	5670	Dbxref=WP_004841918.1	CDS		FprA family A-type flavoprotein
gene-FXV78_RS01620	486	5646	5438	5520	3809	4577	3098	Dbxref=WP_004841920.1	CDS		cytidylate kinase-like family protein
gene-FXV78_RS18115	609	1184	931	892	1284	1340	1145		CDS		hypothetical protein
gene-FXV78_RS01630	1986	821	410	510	478	824	899	Dbxref=WP_004840241.1	CDS		ABC transporter permease
gene-FXV78_RS01635	255	229	100	136	115	234	249		CDS		ABC transporter ATP-binding protein
gene-FXV78_RS17765	1641	2826	1354	2101	658	1052	956	Dbxref=WP_004840239.1	CDS		hypothetical protein
gene-FXV78_RS01645	255	844	390	552	200	310	260	Dbxref=WP_039959152.1	CDS		hypothetical protein
gene-FXV78_RS01650	354	1253	582	810	316	374	345	Dbxref=WP_039959151.1	CDS		hypothetical protein
gene-FXV78_RS01655	147	899	424	623	243	258	237	Dbxref=WP_004840235.1	CDS		XkdX family protein
gene-FXV78_RS01660	399	1422	672	983	433	437	351	Dbxref=WP_039959148.1	CDS		hypothetical protein
gene-FXV78_RS01665	1146	3160	1533	2389	984	1034	934	Dbxref=WP_004840233.1	CDS		RNA-directed DNA polymerase
gene-FXV78_RS01670	1878	3442	1709	2683	1185	1414	1271	Dbxref=WP_004840232.1	CDS		phage tail protein
gene-FXV78_RS01675	816	1938	929	1436	524	744	635	Dbxref=WP_039959146.1	CDS		phage tail protein
gene-FXV78_RS01680	1143	2886	1330	2114	739	991	937	Dbxref=WP_004840230.1	CDS		baseplate J/gp47 family protein
gene-FXV78_RS01685	312	985	561	741	266	352	328	Dbxref=WP_004840229.1	CDS		hypothetical protein
gene-FXV78_RS01690	396	1135	607	866	263	439	354	Dbxref=WP_004840228.1	CDS		phage tail protein
gene-FXV78_RS01695	399	1700	798	1184	374	524	404	Dbxref=WP_004840227.1	CDS		hypothetical protein
gene-FXV78_RS01700	1293	3110	1525	2323	692	1029	832	Dbxref=WP_004840226.1	CDS		hypothetical protein
gene-FXV78_RS01705	261	902	549	817	229	329	264	Dbxref=WP_004840225.1	CDS		tail protein X
gene-FXV78_RS01710	4500	11151	5995	8685	2578	3731	3322	Dbxref=WP_004840224.1	CDS		phage tail tape measure protein
gene-FXV78_RS01715	339	1007	566	848	204	369	319	Dbxref=WP_004840222.1	CDS		hypothetical protein
gene-FXV78_RS01720	525	1507	725	1073	300	484	427	Dbxref=WP_004840221.1	CDS		phage major tail tube protein
gene-FXV78_RS01725	1449	3859	1891	2670	832	1263	1105	Dbxref=WP_004840220.1	CDS		phage tail sheath family protein
gene-FXV78_RS01730	309	1235	617	825	230	403	330	Dbxref=WP_004840219.1	CDS		hypothetical protein
gene-FXV78_RS01735	498	1755	800	1289	342	541	488	Dbxref=WP_004840218.1	CDS		hypothetical protein
gene-FXV78_RS01740	567	1849	808	1338	368	549	539	Dbxref=WP_004840217.1	CDS		phage tail protein
gene-FXV78_RS01745	324	1277	559	892	251	402	344	Dbxref=WP_004840216.1	CDS		hypothetical protein
gene-FXV78_RS01750	309	1230	577	917	269	427	358	Dbxref=WP_004840215.1	CDS		hypothetical protein
gene-FXV78_RS01755	330	1258	619	1006	330	466	369	Dbxref=WP_004840214.1	CDS		DUF2190 family protein
gene-FXV78_RS01760	1572	3541	1662	2352	890	1237	1098	Dbxref=WP_004840213.1	CDS		hypothetical protein
gene-FXV78_RS01765	663	990	465	558	269	409	382	Dbxref=WP_233447403.1	CDS		HK97 family phage prohead protease
gene-FXV78_RS01770	1548	2503	1261	1922	614	977	951	Dbxref=WP_105084790.1	CDS		phage portal protein
gene-FXV78_RS01775	231	950	477	733	222	286	281	Dbxref=WP_004840210.1	CDS		hypothetical protein
gene-FXV78_RS01780	1842	4573	2169	3634	1055	1670	1427	Dbxref=WP_004840209.1	CDS		phage terminase large subunit family protein
gene-FXV78_RS01785	543	1662	858	1342	424	645	589	Dbxref=WP_004840208.1	CDS		hypothetical protein
gene-FXV78_RS01790	240	672	396	594	220	319	317	Dbxref=WP_004840207.1	CDS		hypothetical protein
gene-FXV78_RS01795	288	166	77	103	99	183	146	Dbxref=WP_131588770.1	CDS		hypothetical protein
gene-FXV78_RS01800	666	571	256	311	284	393	420	Dbxref=WP_004840205.1	CDS		hypothetical protein
gene-FXV78_RS01805	252	255	113	154	115	224	211	Dbxref=WP_131588769.1	CDS		hypothetical protein
gene-FXV78_RS01810	666	447	216	294	225	362	376	Dbxref=WP_004840203.1	CDS		DUF2226 domain-containing protein
gene-FXV78_RS01815	429	377	139	203	176	253	265	Dbxref=WP_039959137.1	CDS		single-stranded DNA-binding protein
gene-FXV78_RS01820	186	244	104	134	129	170	162	Dbxref=WP_004840201.1	CDS		hypothetical protein
gene-FXV78_RS01825	609	406	188	241	221	361	332	Dbxref=WP_004840200.1	CDS		type II toxin-antitoxin system PemK/MazF family toxin
gene-FXV78_RS01830	237	248	114	144	132	202	208	Dbxref=WP_105084791.1	CDS		hypothetical protein
gene-FXV78_RS01835	615	431	217	272	243	337	368	Dbxref=WP_004840198.1	CDS		DUF551 domain-containing protein
gene-FXV78_RS01840	1410	802	341	516	376	657	645	Dbxref=WP_004840197.1	CDS		ParB/RepB/Spo0J family partition protein
gene-FXV78_RS01845	369	255	156	182	139	252	228	Dbxref=WP_004840196.1	CDS		hypothetical protein
gene-FXV78_RS01850	282	250	97	158	113	224	212	Dbxref=WP_004840195.1	CDS		hypothetical protein
gene-FXV78_RS01855	780	492	211	306	233	454	453	Dbxref=WP_039959135.1	CDS		ParA family protein
gene-FXV78_RS01865	264	311	138	207	152	286	229	Dbxref=WP_004840192.1	CDS		hypothetical protein
gene-FXV78_RS01870	447	430	226	257	242	348	344	Dbxref=WP_004840191.1	CDS		VRR-NUC domain-containing protein
gene-FXV78_RS01875	228	280	143	168	154	208	213	Dbxref=WP_004840190.1	CDS		hypothetical protein
gene-FXV78_RS01880	444	422	186	234	207	294	329	Dbxref=WP_004840189.1	CDS		hypothetical protein
gene-FXV78_RS01885	792	603	254	342	290	470	488	Dbxref=WP_233447397.1	CDS		transglycosylase SLT domain-containing protein
gene-FXV78_RS01890	999	788	359	478	320	594	495	Dbxref=WP_004840187.1	CDS		hypothetical protein
gene-FXV78_RS17770	141	171	84	110	97	178	189	Dbxref=WP_004840186.1	CDS		hypothetical protein
gene-FXV78_RS01895	276	239	132	150	144	233	259	Dbxref=WP_039959130.1	CDS		hypothetical protein
gene-FXV78_RS01900	837	569	323	389	348	478	503	Dbxref=WP_004840184.1	CDS		hypothetical protein
gene-FXV78_RS01905	1394	1297	697	885	701	909	867		CDS		DNA cytosine methyltransferase
gene-FXV78_RS01910	351	257	108	164	125	191	187	Dbxref=WP_004840181.1	CDS		hypothetical protein
gene-FXV78_RS01915	303	185	97	123	116	166	165	Dbxref=WP_004840180.1	CDS		hypothetical protein
gene-FXV78_RS01920	552	252	139	141	144	234	211	Dbxref=WP_004840179.1	CDS		hypothetical protein
gene-FXV78_RS01925	318	171	65	98	79	173	142	Dbxref=WP_004840178.1	CDS		hypothetical protein
gene-FXV78_RS17775	168	180	91	129	116	184	125	Dbxref=WP_159308431.1	CDS		hypothetical protein
gene-FXV78_RS01930	237	193	105	151	138	240	174	Dbxref=WP_004840176.1	CDS		hypothetical protein
gene-FXV78_RS01935	381	2055	2078	2070	2995	3284	2392	Dbxref=WP_004840175.1	CDS		helix-turn-helix domain-containing protein
gene-FXV78_RS01940	198	192	89	110	136	194	170	Dbxref=WP_004840173.1	CDS		helix-turn-helix transcriptional regulator
gene-FXV78_RS01945	498	1704	1494	1532	2270	2695	1971	Dbxref=WP_004840172.1	CDS		hypothetical protein
gene-FXV78_RS01950	1395	1257	748	854	863	1379	1260	Dbxref=WP_004840171.1	CDS		recombinase family protein
gene-FXV78_RS01955	522	559	392	452	806	1133	995		CDS		ABC transporter ATP-binding protein
gene-FXV78_RS01960	522	671	528	601	507	724	538	Dbxref=WP_081448171.1	CDS		VanZ family protein
gene-FXV78_RS01965	1011	1126	1017	1075	1835	2276	2213	Dbxref=WP_004840167.1	CDS		acyltransferase family protein
gene-FXV78_RS01970	1236	6933	8919	7360	15793	12768	8705	Dbxref=WP_004840166.1	CDS		DNA polymerase IV
gene-FXV78_RS01975	2598	64135	79936	65913	135802	108856	74919	Dbxref=WP_004840165.1	CDS	clpB	ATP-dependent chaperone ClpB
gene-FXV78_RS01980	423	403	358	384	538	625	622	Dbxref=WP_022037294.1	CDS		hypothetical protein
gene-FXV78_RS01985	600	1098	1175	1149	1609	1459	1269	Dbxref=WP_004840160.1	CDS		TetR/AcrR family transcriptional regulator
gene-FXV78_RS01990	1230	4966	4987	4583	4162	3845	2425	Dbxref=WP_004840159.1	CDS	pepT	peptidase T
gene-FXV78_RS01995	423	3581	3545	3251	3114	2363	1307	Dbxref=WP_004840157.1	CDS		bacteriohemerythrin
gene-FXV78_RS02000	837	8381	8147	7485	7716	5982	3405	Dbxref=WP_004840156.1	CDS	nudC	NAD(+) diphosphatase
gene-FXV78_RS02005	483	6055	5960	5219	5757	4471	2783	Dbxref=WP_004840155.1	CDS		signal peptidase II
gene-FXV78_RS02010	612	3988	3464	3099	3562	2492	1429	Dbxref=WP_039959124.1	CDS		late embryogenesis abundant protein 76 (LEA 76)
gene-FXV78_RS02015	1707	764	360	504	478	926	850	Dbxref=WP_004840152.1	CDS		S8 family peptidase
gene-FXV78_RS02020	1254	3418	3409	3469	4622	4369	3085	Dbxref=WP_004840151.1	CDS		cation:proton antiporter
gene-FXV78_RS02025	1437	21553	21030	20644	42337	41760	26345	Dbxref=WP_039959122.1	CDS	clpX	ATP-dependent Clp protease ATP-binding subunit ClpX
gene-FXV78_RS02030	1968	2928	2740	2779	3158	3169	2578	Dbxref=WP_004840149.1	CDS	ligA	NAD-dependent DNA ligase LigA
gene-FXV78_RS02035	759	1419	1245	1387	1459	1536	1134	Dbxref=WP_004840148.1	CDS	rluF	23S rRNA pseudouridine(2604) synthase RluF
gene-FXV78_RS02040	1161	2966	2763	2702	2712	3027	2166	Dbxref=WP_004840147.1	CDS		DHHW family protein
gene-FXV78_RS02045	1413	4495	4035	4104	3459	3754	3263	Dbxref=WP_004840146.1	CDS		MBOAT family protein
gene-FXV78_RS02050	492	1354	1271	1142	1492	1386	1107	Dbxref=WP_004840145.1	CDS		DUF4358 domain-containing protein
gene-FXV78_RS02055	759	1743	1515	1557	1912	1839	1348	Dbxref=WP_009244878.1	CDS		GDSL-type esterase/lipase family protein
gene-FXV78_RS02060	669	565	497	525	784	696	523	Dbxref=WP_009244879.1	CDS		GTP pyrophosphokinase family protein
gene-FXV78_RS02065	630	586	479	507	662	649	429	Dbxref=WP_004840141.1	CDS		TetR/AcrR family transcriptional regulator
gene-FXV78_RS02070	501	1410	1281	1384	1137	1196	774	Dbxref=WP_009244880.1	CDS		DUF5721 family protein
gene-FXV78_RS02075	2022	23573	26507	23217	57513	50576	32202	Dbxref=WP_023923909.1	CDS	htpG	molecular chaperone HtpG
gene-FXV78_RS02080	501	810	823	806	972	965	689	Dbxref=WP_004840137.1	CDS		GNAT family N-acetyltransferase
gene-FXV78_RS02085	939	8497	6835	7429	8014	5398	4193	Dbxref=WP_009244882.1	CDS		hypothetical protein
gene-FXV78_RS02090	1155	6161	5478	5411	6729	4778	3421	Dbxref=WP_023923911.1	CDS		S41 family peptidase
gene-FXV78_RS02095	1185	36223	32003	31346	30346	23698	17450	Dbxref=WP_004840133.1	CDS		M23 family metallopeptidase
gene-FXV78_RS02100	954	18026	18630	18903	18815	14621	10481	Dbxref=WP_004840132.1	CDS	ftsX	permease-like cell division protein FtsX
gene-FXV78_RS02105	687	13493	12364	13328	12306	10053	6871	Dbxref=WP_022037474.1	CDS	ftsE	cell division ATP-binding protein FtsE
gene-FXV78_RS02110	1092	26288	27013	27175	27482	21965	14998	Dbxref=WP_004840130.1	CDS		helix-turn-helix domain-containing protein
gene-FXV78_RS02115	678	4071	3212	3604	3368	3117	2509	Dbxref=WP_004840129.1	CDS		WecB/TagA/CpsF family glycosyltransferase
gene-FXV78_RS02120	1596	4501	3298	3874	2924	3703	3359	Dbxref=WP_004840127.1	CDS		FGGY-family carbohydrate kinase
gene-FXV78_RS02125	201	615	574	571	739	1232	1210	Dbxref=WP_004840125.1	CDS		small, acid-soluble spore protein, alpha/beta type
gene-FXV78_RS02130	192	1335	1210	1252	1572	2863	2545	Dbxref=WP_004840124.1	CDS		PspC domain-containing protein
gene-FXV78_RS02135	876	4430	3673	4106	3516	7486	6917	Dbxref=WP_004840123.1	CDS		DUF2807 domain-containing protein
gene-FXV78_RS02140	717	3489	2792	3315	2050	4164	5088	Dbxref=WP_004840122.1	CDS		hypothetical protein
gene-FXV78_RS02145	324	1116	739	819	621	1307	1207	Dbxref=WP_004840121.1	CDS		PadR family transcriptional regulator
gene-FXV78_RS02150	267	599	507	504	537	455	454	Dbxref=WP_004840120.1	CDS		DUF1294 domain-containing protein
gene-FXV78_RS02155	3585	8433	6967	7224	6176	5358	4354	Dbxref=WP_004840119.1	CDS	addA	helicase-exonuclease AddAB subunit AddA
gene-FXV78_RS02160	3351	5956	5146	5401	4580	4128	3043	Dbxref=WP_004840118.1	CDS		PD-(D/E)XK nuclease family protein
gene-FXV78_RS02165	594	891	651	698	584	608	513	Dbxref=WP_004840117.1	CDS		4Fe-4S binding protein
gene-FXV78_RS02170	213	382	235	269	264	284	224	Dbxref=WP_004840116.1	CDS		4Fe-4S binding protein
gene-FXV78_RS02175	813	1849	1646	1826	1694	1456	1085	Dbxref=WP_004840115.1	CDS		alpha/beta hydrolase
gene-FXV78_RS02180	840	525	367	384	369	510	516	Dbxref=WP_004840114.1	CDS		aldo/keto reductase
gene-FXV78_RS02185	843	583	417	474	416	498	427	Dbxref=WP_004840113.1	CDS		LysR family transcriptional regulator
gene-FXV78_RS02190	888	863	634	676	608	750	533	Dbxref=WP_004840112.1	CDS		LysR family transcriptional regulator
gene-FXV78_RS02195	456	444	311	332	364	429	376	Dbxref=WP_004840111.1	CDS		NAD(P)H-dependent oxidoreductase
gene-FXV78_RS18120	201	268	185	223	238	300	262		CDS		cupin domain-containing protein
gene-FXV78_RS17780	162	1117	1210	1150	934	788	639	Dbxref=WP_009244895.1	CDS		hypothetical protein
gene-FXV78_RS02205	438	452	409	379	454	395	324	Dbxref=WP_004843459.1	CDS		GNAT family N-acetyltransferase
gene-FXV78_RS02210	306	6717	7451	6799	5452	3443	1677	Dbxref=WP_004843461.1	CDS	trxA	thioredoxin
gene-FXV78_RS02215	657	1754	1696	1601	1706	1574	1062	Dbxref=WP_009244898.1	CDS		Crp/Fnr family transcriptional regulator
gene-FXV78_RS02220	2058	4878	4278	4353	3971	3598	2633	Dbxref=WP_004843463.1	CDS		penicillin-binding protein
gene-FXV78_RS02225	831	5012	4362	4289	4289	3387	2413	Dbxref=WP_004843464.1	CDS		hypothetical protein
gene-FXV78_RS02230	750	5643	4634	5007	4539	3633	2677	Dbxref=WP_004843465.1	CDS		HAD family hydrolase
gene-FXV78_RS02235	693	6053	5192	5427	4538	3764	2631	Dbxref=WP_172624256.1	CDS		L-ribulose-5-phosphate 4-epimerase
gene-FXV78_RS02240	1047	3966	3440	3631	3390	3038	2081	Dbxref=WP_172624241.1	CDS		hypothetical protein
gene-FXV78_RS02245	846	2322	2145	2048	2197	1962	1330	Dbxref=WP_004843468.1	CDS		L-ribulose-5-phosphate 3-epimerase
gene-FXV78_RS02250	777	1865	1731	1722	1865	1887	1216	Dbxref=WP_004843469.1	CDS		DeoR/GlpR family DNA-binding transcription regulator
gene-FXV78_RS02255	303	780	718	638	905	817	469	Dbxref=WP_009244904.1	CDS		PTS sugar transporter subunit IIB
gene-FXV78_RS02260	1500	1523	1364	1456	1582	1673	1481	Dbxref=WP_004843471.1	CDS		PTS ascorbate transporter subunit IIC
gene-FXV78_RS02265	459	351	229	230	323	379	349	Dbxref=WP_009244905.1	CDS		PTS sugar transporter subunit IIA
gene-FXV78_RS02270	1104	717	448	483	580	710	647	Dbxref=WP_004843473.1	CDS	ulaG	L-ascorbate 6-phosphate lactonase
gene-FXV78_RS02275	969	3060	2887	2809	2525	2071	1455	Dbxref=WP_004843474.1	CDS	add	adenosine deaminase
gene-FXV78_RS02280	462	2019	1834	1730	1522	1397	855	Dbxref=WP_004843475.1	CDS		cytidine deaminase
gene-FXV78_RS02285	837	2254	2123	2098	1735	1644	1134	Dbxref=WP_039959845.1	CDS		purine-nucleoside phosphorylase
gene-FXV78_RS02290	762	1798	1393	1480	1122	1119	825	Dbxref=WP_004843477.1	CDS		Crp/Fnr family transcriptional regulator
gene-FXV78_RS02295	1116	1503	1307	1285	1780	1740	1197	Dbxref=WP_004843478.1	CDS		BMP family ABC transporter substrate-binding protein
gene-FXV78_RS02300	666	942	797	770	1085	1063	763	Dbxref=WP_004843479.1	CDS	deoC	deoxyribose-phosphate aldolase
gene-FXV78_RS02305	1323	1578	1302	1416	2011	1879	1352	Dbxref=WP_004843480.1	CDS		pyrimidine-nucleoside phosphorylase
gene-FXV78_RS02310	954	1244	1038	1216	1474	1368	1067	Dbxref=WP_004843481.1	CDS		ABC transporter permease
gene-FXV78_RS02315	1131	1412	1157	1302	1549	1487	1192	Dbxref=WP_004843482.1	CDS		ABC transporter permease
gene-FXV78_RS02320	1533	1696	1373	1401	1829	1737	1345	Dbxref=WP_009244908.1	CDS		ABC transporter ATP-binding protein
gene-FXV78_RS02325	1176	1172	910	877	897	1060	888	Dbxref=WP_004843484.1	CDS		phosphopentomutase
gene-FXV78_RS02330	1272	4332	4163	3948	5078	4931	3644	Dbxref=WP_004843485.1	CDS	purD	phosphoribosylamine--glycine ligase
gene-FXV78_RS02335	627	3065	3059	3107	3718	3638	2878	Dbxref=WP_004843486.1	CDS	purN	phosphoribosylglycinamide formyltransferase
gene-FXV78_RS02340	1026	3668	3878	3878	5131	4845	3440	Dbxref=WP_004843487.1	CDS	purM	phosphoribosylformylglycinamidine cyclo-ligase
gene-FXV78_RS02345	510	1773	1716	1670	2036	1958	1433	Dbxref=WP_004843488.1	CDS	purE	5-(carboxyamino)imidazole ribonucleotide mutase
gene-FXV78_RS02350	1299	3042	2636	2751	2708	2644	1841	Dbxref=WP_004843489.1	CDS		hypothetical protein
gene-FXV78_RS02355	354	1977	1594	1546	1558	1535	1120	Dbxref=WP_004843490.1	CDS		DUF6142 family protein
gene-FXV78_RS02360	486	2127	2279	2082	2215	2025	1569	Dbxref=WP_023923924.1	CDS		VanZ family protein
gene-FXV78_RS17785	150	2505	2528	2304	2589	2014	1379	Dbxref=WP_004843492.1	CDS		hypothetical protein
gene-FXV78_RS02365	681	4907	4562	4030	4486	3504	2219	Dbxref=WP_009244911.1	CDS	pyrE	orotate phosphoribosyltransferase
gene-FXV78_RS17790	171	160	77	116	108	167	177	Dbxref=WP_004843494.1	CDS		hypothetical protein
gene-FXV78_RS02370	870	404	206	299	260	418	458	Dbxref=WP_004843495.1	CDS	aroE	shikimate dehydrogenase
gene-FXV78_RS02375	1920	930	469	664	566	1034	969	Dbxref=WP_004843496.1	CDS		FAD-dependent oxidoreductase
gene-FXV78_RS02380	689	400	226	249	266	449	436		CDS		sugar phosphate isomerase/epimerase
gene-FXV78_RS02385	885	393	183	247	236	435	385	Dbxref=WP_004843498.1	CDS		LysR family transcriptional regulator
gene-FXV78_RS02390	903	7211	7558	7456	7639	6391	4673	Dbxref=WP_004843499.1	CDS		dihydroorotate dehydrogenase
gene-FXV78_RS02395	795	4611	4855	4766	5384	4454	3074	Dbxref=WP_004843500.1	CDS		dihydroorotate dehydrogenase electron transfer subunit
gene-FXV78_RS02400	927	4203	4094	4033	4138	3267	2583	Dbxref=WP_039959890.1	CDS	pyrF	orotidine-5'-phosphate decarboxylase
gene-FXV78_RS02405	1278	8612	8490	8558	8292	6288	4415	Dbxref=WP_004843502.1	CDS		dihydroorotase
gene-FXV78_RS02410	183	128	63	65	70	121	164	Dbxref=WP_004843503.1	CDS		hypothetical protein
gene-FXV78_RS02415	261	182	73	114	92	201	210	Dbxref=WP_004843504.1	CDS		spore coat protein
gene-FXV78_RS02420	1434	1724	1048	1333	1257	1405	1126	Dbxref=WP_004843505.1	CDS		6-phospho-beta-glucosidase
gene-FXV78_RS02425	1881	1773	1100	1405	1244	1357	1213	Dbxref=WP_009244928.1	CDS		beta-glucoside-specific PTS transporter subunit IIABC
gene-FXV78_RS02430	864	898	694	795	1035	880	795	Dbxref=WP_004843507.1	CDS		MurR/RpiR family transcriptional regulator
gene-FXV78_RS02435	1869	16284	13385	14774	22721	18551	12725	Dbxref=WP_023923934.1	CDS	ftsH	ATP-dependent zinc metalloprotease FtsH
gene-FXV78_RS02440	1404	17841	19200	19876	19381	15015	12556	Dbxref=WP_004843510.1	CDS		alanine:cation symporter family protein
gene-FXV78_RS02445	534	7084	6809	7251	5550	4650	4100	Dbxref=WP_004843511.1	CDS		hypothetical protein
gene-FXV78_RS02450	642	8609	7226	7674	6048	5237	4171	Dbxref=WP_004843512.1	CDS		DnaJ domain-containing protein
gene-FXV78_RS02455	858	3091	2516	2459	2364	2004	1273	Dbxref=WP_004843513.1	CDS		DUF5685 family protein
gene-FXV78_RS02460	987	20712	20996	21348	14907	10664	7118	Dbxref=WP_004843514.1	CDS		diaminopimelate dehydrogenase
gene-FXV78_RS02465	1176	8008	6382	7625	4899	4274	3656	Dbxref=WP_004843515.1	CDS		ATPase
gene-FXV78_RS02470	792	2164	1975	2054	2038	1887	1368	Dbxref=WP_004843516.1	CDS		SDR family NAD(P)-dependent oxidoreductase
gene-FXV78_RS02475	1296	6112	5261	5742	4177	3227	2545	Dbxref=WP_004843517.1	CDS		site-specific integrase
gene-FXV78_RS02480	630	1815	1664	1906	1467	989	893	Dbxref=WP_004843518.1	CDS		helix-turn-helix domain-containing protein
gene-FXV78_RS02485	231	237	120	149	107	171	160	Dbxref=WP_004843519.1	CDS		helix-turn-helix domain-containing protein
gene-FXV78_RS02490	315	362	230	290	149	192	234	Dbxref=WP_004843520.1	CDS		hypothetical protein
gene-FXV78_RS02500	1722	1173	703	876	616	755	850	Dbxref=WP_039959853.1	CDS		MobA/MobL family protein
gene-FXV78_RS02505	735	728	485	537	330	369	386	Dbxref=WP_004843523.1	CDS		DUF6040 family protein
gene-FXV78_RS02510	345	22252	25326	22561	27391	16687	12017	Dbxref=WP_005608346.1	CDS		hypothetical protein
gene-FXV78_RS02515	450	2944	3459	3574	3274	2628	2002	Dbxref=WP_004843525.1	CDS		hypothetical protein
gene-FXV78_RS02520	1941	7684	8817	8567	8735	7056	5350	Dbxref=WP_004843526.1	CDS		DUF1430 domain-containing protein
gene-FXV78_RS02525	609	2137	2281	2166	2451	1880	1296	Dbxref=WP_004843527.1	CDS		ATP-binding cassette domain-containing protein
gene-FXV78_RS02530	237	967	960	1008	1134	991	608	Dbxref=WP_004843528.1	CDS		DUF6061 family protein
gene-FXV78_RS02535	432	1495	1515	1480	1820	1266	830	Dbxref=WP_004614639.1	CDS		GNAT family N-acetyltransferase
gene-FXV78_RS02540	216	413	403	425	663	451	359	Dbxref=WP_004614640.1	CDS		helix-turn-helix transcriptional regulator
gene-FXV78_RS02545	309	179	82	110	118	203	215	Dbxref=WP_039959858.1	CDS		hypothetical protein
gene-FXV78_RS02550	417	2715	2636	2829	3243	2758	1867	Dbxref=WP_004614642.1	CDS		helix-turn-helix domain-containing protein
gene-FXV78_RS02555	321	3328	3067	3033	4574	4323	2990	Dbxref=WP_004614643.1	CDS		hypothetical protein
gene-FXV78_RS02560	825	3124	2626	2635	2512	3314	2539	Dbxref=WP_004614644.1	CDS		hypothetical protein
gene-FXV78_RS02565	1272	2673	2542	2494	3502	4262	3460	Dbxref=WP_179974618.1	CDS		tyrosine-type recombinase/integrase
gene-FXV78_RS02580	2244	1744	1197	1388	1818	1812	1443	Dbxref=WP_004843532.1	CDS		hypothetical protein
gene-FXV78_RS02585	252	467	269	376	399	432	336	Dbxref=WP_004843533.1	CDS		hypothetical protein
gene-FXV78_RS02590	1113	929	681	753	790	915	700	Dbxref=WP_009244936.1	CDS		MFS transporter
gene-FXV78_RS02595	1809	1404	914	1072	1056	1143	1128	Dbxref=WP_004843535.1	CDS		glucose PTS transporter subunit IIA
gene-FXV78_RS02600	873	501	310	318	318	398	489	Dbxref=WP_004843536.1	CDS		PRD domain-containing protein
gene-FXV78_RS02605	480	1426	1329	1416	1151	1158	858	Dbxref=WP_004843537.1	CDS		metallophosphoesterase
gene-FXV78_RS02610	609	2589	2363	2244	1677	1729	1290	Dbxref=WP_004843538.1	CDS		XTP/dITP diphosphatase
gene-FXV78_RS02615	1149	3823	3327	3446	2619	2336	1741	Dbxref=WP_039959859.1	CDS		class I SAM-dependent RNA methyltransferase
gene-FXV78_RS02620	195	329	234	268	181	185	148	Dbxref=WP_009244939.1	CDS		hypothetical protein
gene-FXV78_RS02625	456	1175	865	1108	1009	927	701	Dbxref=WP_004843542.1	CDS		hypothetical protein
gene-FXV78_RS02630	618	1208	870	1037	831	796	700	Dbxref=WP_226970752.1	CDS		hypothetical protein
gene-FXV78_RS02635	399	1747	1737	1722	1393	1163	862	Dbxref=WP_004843544.1	CDS		GtrA family protein
gene-FXV78_RS02640	1101	3792	3924	3597	3157	2699	1788	Dbxref=WP_004843545.1	CDS	glf	UDP-galactopyranose mutase
gene-FXV78_RS02650	2292	28935	28020	27407	19253	12116	7257	Dbxref=WP_004843546.1	CDS		ribonucleoside-diphosphate reductase subunit alpha
gene-FXV78_RS02655	1044	17128	14946	14827	12617	7846	3869	Dbxref=WP_004843547.1	CDS		ribonucleotide-diphosphate reductase subunit beta
gene-FXV78_RS02660	1089	10087	11376	10602	12747	10375	6052	Dbxref=WP_004843548.1	CDS	trpS	tryptophan--tRNA ligase
gene-FXV78_RS02665	813	1708	1526	1535	1557	1546	1010	Dbxref=WP_004843549.1	CDS		hypothetical protein
gene-FXV78_RS02670	903	1328	1143	1055	1182	1148	930	Dbxref=WP_131588783.1	CDS		hypothetical protein
gene-FXV78_RS02675	1404	2251	2129	2012	2053	1890	1497	Dbxref=WP_004843551.1	CDS		hypothetical protein
gene-FXV78_RS02680	1380	2112	1764	1715	1777	1743	1301	Dbxref=WP_101871984.1	CDS		DUF1266 domain-containing protein
gene-FXV78_RS02685	948	1089	788	901	917	958	735	Dbxref=WP_004843553.1	CDS		HAMP domain-containing histidine kinase
gene-FXV78_RS02690	864	1127	824	908	942	996	802	Dbxref=WP_004843554.1	CDS		acetylxylan esterase
gene-FXV78_RS02695	480	824	670	642	636	709	544	Dbxref=WP_004843555.1	CDS		peptide deformylase
gene-FXV78_RS02700	801	1006	835	848	871	955	833	Dbxref=WP_039959866.1	CDS		ABC transporter permease
gene-FXV78_RS02705	927	993	749	789	781	872	769	Dbxref=WP_004843557.1	CDS		ABC transporter ATP-binding protein
gene-FXV78_RS02710	699	716	514	558	529	626	492	Dbxref=WP_039959868.1	CDS		response regulator transcription factor
gene-FXV78_RS02715	681	5206	5043	5168	4652	4356	3082	Dbxref=WP_039959869.1	CDS		phosphatase PAP2 family protein
gene-FXV78_RS02720	810	3156	2990	3037	2638	2668	1816	Dbxref=WP_004843561.1	CDS		glycerophosphoryl diester phosphodiesterase
gene-FXV78_RS02725	921	4699	4126	4211	3392	3106	2248	Dbxref=WP_004843562.1	CDS		diacylglycerol kinase family lipid kinase
gene-FXV78_RS02730	603	1899	2100	2104	2064	1678	1233	Dbxref=WP_004843563.1	CDS		TetR/AcrR family transcriptional regulator
gene-FXV78_RS02735	1734	3899	3817	3887	3942	3553	2641	Dbxref=WP_009244955.1	CDS	mutY	A/G-specific adenine glycosylase
gene-FXV78_RS02740	2703	6796	5834	6098	5175	4718	3407	Dbxref=WP_004843565.1	CDS		TetM/TetW/TetO/TetS family tetracycline resistance ribosomal protection protein
gene-FXV78_RS02745	723	4222	3549	4218	2877	2050	1586	Dbxref=WP_172624257.1	CDS		amino acid ABC transporter ATP-binding protein
gene-FXV78_RS02750	687	5200	4064	4943	2935	2180	1736	Dbxref=WP_004843567.1	CDS		amino acid ABC transporter permease
gene-FXV78_RS02755	795	6130	4573	5620	3766	2686	2039	Dbxref=WP_004843568.1	CDS		transporter substrate-binding domain-containing protein
gene-FXV78_RS02760	828	2037	1972	2210	1863	1636	1557	Dbxref=WP_004843569.1	CDS		undecaprenyl-diphosphate phosphatase
gene-FXV78_RS02765	828	1754	1286	1410	1245	1166	903	Dbxref=WP_004843570.1	CDS		Cof-type HAD-IIB family hydrolase
gene-FXV78_RS02770	1134	21985	23561	24254	22282	18891	13977	Dbxref=WP_004843571.1	CDS		cell wall hydrolase
gene-FXV78_RS02775	756	5168	5534	5556	6523	4138	2869	Dbxref=WP_004843572.1	CDS		aminoglycoside phosphotransferase family protein
gene-FXV78_RS02780	2622	226438	246342	248418	605935	473126	314565	Dbxref=WP_004843573.1	CDS	adhE	bifunctional acetaldehyde-CoA/alcohol dehydrogenase
gene-FXV78_RS02785	1455	4397	3961	3859	3611	3675	2703	Dbxref=WP_004843574.1	CDS		peptidoglycan binding domain-containing protein
gene-FXV78_RS02790	531	12118	17956	17109	35894	26685	18843	Dbxref=WP_004843575.1	CDS		50S ribosomal protein L17
gene-FXV78_RS02795	960	69377	75687	72512	119865	107172	82422	Dbxref=WP_004843576.1	CDS		DNA-directed RNA polymerase subunit alpha
gene-FXV78_RS02800	594	35105	40146	39199	71869	59559	44194	Dbxref=WP_009245085.1	CDS	rpsD	30S ribosomal protein S4
gene-FXV78_RS02805	396	32677	33619	34196	53760	46298	31984	Dbxref=WP_004843578.1	CDS	rpsK	30S ribosomal protein S11
gene-FXV78_RS02810	369	26674	29496	27253	52088	40541	27776	Dbxref=WP_009245086.1	CDS	rpsM	30S ribosomal protein S13
gene-FXV78_RS02815	114	12863	13882	13548	24393	19374	13402	Dbxref=WP_003497809.1	CDS	rpmJ	50S ribosomal protein L36
gene-FXV78_RS02820	219	3268	4472	3987	8593	6600	4517	Dbxref=WP_004074886.1	CDS	infA	translation initiation factor IF-1
gene-FXV78_RS02825	246	3780	5219	4721	10042	7144	5249	Dbxref=WP_004843581.1	CDS		KOW domain-containing RNA-binding protein
gene-FXV78_RS02830	645	12978	15758	14636	26647	20951	14928	Dbxref=WP_004843582.1	CDS		adenylate kinase
gene-FXV78_RS02835	1332	66073	86289	84744	101175	85633	80271	Dbxref=WP_004843583.1	CDS	secY	preprotein translocase subunit SecY
gene-FXV78_RS02840	441	34785	39597	35351	52812	44229	32975	Dbxref=WP_004843584.1	CDS	rplO	50S ribosomal protein L15
gene-FXV78_RS02845	183	14300	18443	17318	27791	22303	16733	Dbxref=WP_022037027.1	CDS	rpmD	50S ribosomal protein L30
gene-FXV78_RS02850	510	27598	34174	34240	49833	39473	31308	Dbxref=WP_004843586.1	CDS	rpsE	30S ribosomal protein S5
gene-FXV78_RS02855	369	11985	16100	14904	27297	19039	14698	Dbxref=WP_004843587.1	CDS	rplR	50S ribosomal protein L18
gene-FXV78_RS02860	543	14476	21688	21104	35064	22772	19302	Dbxref=WP_004843589.1	CDS	rplF	50S ribosomal protein L6
gene-FXV78_RS02865	402	19574	24489	23839	35302	27935	20411	Dbxref=WP_004843590.1	CDS	rpsH	30S ribosomal protein S8
gene-FXV78_RS02870	186	14434	17800	16867	24623	20265	14898	Dbxref=WP_004843592.1	CDS		type Z 30S ribosomal protein S14
gene-FXV78_RS02875	540	17765	24470	23673	36821	28996	22522	Dbxref=WP_004843594.1	CDS	rplE	50S ribosomal protein L5
gene-FXV78_RS02880	312	15060	18428	18807	26041	19813	15699	Dbxref=WP_004843595.1	CDS	rplX	50S ribosomal protein L24
gene-FXV78_RS02885	369	20846	23603	24379	32217	26157	20120	Dbxref=WP_004843597.1	CDS	rplN	50S ribosomal protein L14
gene-FXV78_RS02890	258	18930	18984	19235	27850	23704	15967	Dbxref=WP_004843599.1	CDS	rpsQ	30S ribosomal protein S17
gene-FXV78_RS02895	207	14123	14933	15119	22607	18201	12983	Dbxref=WP_004843602.1	CDS	rpmC	50S ribosomal protein L29
gene-FXV78_RS02900	438	28156	29882	30495	37258	30363	23835	Dbxref=WP_004843603.1	CDS	rplP	50S ribosomal protein L16
gene-FXV78_RS02905	657	35658	37494	38955	45069	40434	29805	Dbxref=WP_004843605.1	CDS	rpsC	30S ribosomal protein S3
gene-FXV78_RS02910	387	21602	21699	21790	28507	25897	18569	Dbxref=WP_004843607.1	CDS	rplV	50S ribosomal protein L22
gene-FXV78_RS02915	282	13284	16011	15389	23805	20325	14735	Dbxref=WP_004843609.1	CDS	rpsS	30S ribosomal protein S19
gene-FXV78_RS02920	843	63645	61779	70851	56854	56491	47893	Dbxref=WP_009245094.1	CDS	rplB	50S ribosomal protein L2
gene-FXV78_RS02925	300	12506	15078	14360	21311	18088	13549	Dbxref=WP_004843611.1	CDS	rplW	50S ribosomal protein L23
gene-FXV78_RS02930	621	32913	36748	37593	41631	34560	26943	Dbxref=WP_004843612.1	CDS	rplD	50S ribosomal protein L4
gene-FXV78_RS02935	684	35129	35430	37564	34542	29095	22082	Dbxref=WP_009245095.1	CDS	rplC	50S ribosomal protein L3
gene-FXV78_RS02940	318	21760	20581	21224	20729	15043	11734	Dbxref=WP_004843615.1	CDS	rpsJ	30S ribosomal protein S10
gene-FXV78_RS02945	864	6054	5368	6288	5387	4321	3159	Dbxref=WP_004843618.1	CDS		class I SAM-dependent methyltransferase
gene-FXV78_RS02950	729	2733	2335	2623	2284	2010	1434	Dbxref=WP_004843620.1	CDS		NAD-dependent protein deacylase
gene-FXV78_RS02955	612	2414	1813	2024	1654	1537	1069	Dbxref=WP_004843621.1	CDS		HD domain-containing protein
gene-FXV78_RS02960	384	973	688	731	612	677	457	Dbxref=WP_004843622.1	CDS		DUF6483 family protein
gene-FXV78_RS02965	405	716	510	551	696	581	439	Dbxref=WP_004843624.1	CDS		MerR family transcriptional regulator
gene-FXV78_RS02970	897	454	220	307	342	455	469	Dbxref=WP_004843625.1	CDS		ROK family protein
gene-FXV78_RS02975	918	591	401	468	529	557	507	Dbxref=WP_024854133.1	CDS		dihydrodipicolinate synthase family protein
gene-FXV78_RS02980	690	416	271	321	368	427	391	Dbxref=WP_024854132.1	CDS		N-acetylmannosamine-6-phosphate 2-epimerase
gene-FXV78_RS02985	2172	1338	887	963	1241	1502	1235	Dbxref=WP_004843631.1	CDS		exo-alpha-sialidase
gene-FXV78_RS02990	1125	663	402	489	582	730	566	Dbxref=WP_004843633.1	CDS		Gfo/Idh/MocA family oxidoreductase
gene-FXV78_RS02995	834	459	319	358	384	528	473	Dbxref=WP_039959879.1	CDS		carbohydrate ABC transporter permease
gene-FXV78_RS03000	888	450	322	332	411	524	498	Dbxref=WP_039959892.1	CDS		sugar ABC transporter permease
gene-FXV78_RS03005	1338	756	425	481	616	771	754	Dbxref=WP_004843638.1	CDS		sugar ABC transporter substrate-binding protein
gene-FXV78_RS03010	855	299	157	248	238	421	334	Dbxref=WP_023923963.1	CDS		AraC family transcriptional regulator
gene-FXV78_RS03015	450	257	221	259	216	284	237	Dbxref=WP_004843641.1	CDS		YhcH/YjgK/YiaL family protein
gene-FXV78_RS03020	711	349	244	279	239	378	321	Dbxref=WP_023923965.1	CDS		GDSL-type esterase/lipase family protein
gene-FXV78_RS03025	726	384	215	276	367	407	404		CDS		family 1 glycosylhydrolase
gene-FXV78_RS03030	1254	676	413	482	560	762	708	Dbxref=WP_004843646.1	CDS		DUF4038 domain-containing protein
gene-FXV78_RS03035	1326	804	446	551	611	807	798	Dbxref=WP_233447398.1	CDS		glucose PTS transporter subunit IIA
gene-FXV78_RS18125	378	261	146	156	180	293	252	Dbxref=WP_004843649.1	CDS		PTS transporter subunit EIIB
gene-FXV78_RS03040	213	228	124	162	174	226	216	Dbxref=WP_233447399.1	CDS		hypothetical protein
gene-FXV78_RS03045	630	408	233	325	353	434	415	Dbxref=WP_159308432.1	CDS		hypothetical protein
gene-FXV78_RS03050	1341	783	495	603	665	930	882	Dbxref=WP_004843654.1	CDS		MATE family efflux transporter
gene-FXV78_RS03055	807	450	275	318	387	493	489	Dbxref=WP_004843655.1	CDS		polysaccharide deacetylase family protein
gene-FXV78_RS03060	1050	606	330	451	514	676	633	Dbxref=WP_004843657.1	CDS		glycoside hydrolase family 88 protein
gene-FXV78_RS03065	3126	1800	916	1214	1436	1923	1869	Dbxref=WP_039959894.1	CDS		GDSL-type esterase/lipase family protein
gene-FXV78_RS03070	1554	1077	699	852	1132	1336	1155	Dbxref=WP_004843661.1	CDS		extracellular solute-binding protein
gene-FXV78_RS03075	927	611	355	462	543	761	635	Dbxref=WP_004843664.1	CDS		carbohydrate ABC transporter permease
gene-FXV78_RS03080	954	670	382	472	539	718	644	Dbxref=WP_004843667.1	CDS		ABC transporter permease subunit
gene-FXV78_RS03085	2202	2668	2263	2450	4070	3443	3070	Dbxref=WP_039959885.1	CDS		helix-turn-helix domain-containing protein
gene-FXV78_RS03090	462	193	120	140	167	305	276	Dbxref=WP_039959887.1	CDS		hypothetical protein
gene-FXV78_RS18130	237	110	72	94	99	180	177		CDS		transposase
gene-FXV78_RS03100	1509	3259	2711	2933	2685	2879	2692	Dbxref=WP_105084792.1	CDS		MarR family transcriptional regulator
gene-FXV78_RS03105	615	312	167	200	195	382	327	Dbxref=WP_039960247.1	CDS		IS630 family transposase
gene-FXV78_RS03110	267	1449	1670	1612	2290	2262	1574	Dbxref=WP_004844868.1	CDS		helix-turn-helix domain-containing protein
gene-FXV78_RS03115	753	3415	3012	3032	4339	3809	2846	Dbxref=WP_009245101.1	CDS	aroD	type I 3-dehydroquinate dehydratase
gene-FXV78_RS03120	1347	4585	3861	3957	5636	5103	3884	Dbxref=WP_004844865.1	CDS		MATE family efflux transporter
gene-FXV78_RS03130	906	2593	2048	2191	2161	1993	1599	Dbxref=WP_054337198.1	CDS		hypothetical protein
gene-FXV78_RS03135	1629	3619	3020	3342	4723	5019	3902	Dbxref=WP_004842569.1	CDS		alpha-glucosidase
gene-FXV78_RS03140	1755	2689	2248	2379	3451	4088	3260	Dbxref=WP_004842567.1	CDS		glycoside hydrolase family 13 protein
gene-FXV78_RS03145	1470	3067	2393	2675	3285	3920	3028	Dbxref=WP_023923989.1	CDS	malQ	4-alpha-glucanotransferase
gene-FXV78_RS03150	2262	3419	2850	3207	3673	4821	4074	Dbxref=WP_009245106.1	CDS	glgP	glycogen/starch/alpha-glucan family phosphorylase
gene-FXV78_RS03155	1944	1923	1200	1539	2183	2893	2459	Dbxref=WP_004842564.1	CDS		glycogen debranching enzyme family protein
gene-FXV78_RS03160	1947	1836	1135	1395	2231	3205	2615	Dbxref=WP_004842563.1	CDS	pulA	type I pullulanase
gene-FXV78_RS03165	873	897	560	779	1093	1526	1366	Dbxref=WP_004842562.1	CDS		sugar ABC transporter permease
gene-FXV78_RS03170	1380	1576	987	1247	1597	2125	2013	Dbxref=WP_004842561.1	CDS		sugar ABC transporter permease
gene-FXV78_RS03175	1233	917	507	626	976	1322	1073		CDS		extracellular solute-binding protein
gene-FXV78_RS03180	1027	3863	3112	3294	4085	4529	3691		CDS		LacI family transcriptional regulator
gene-FXV78_RS18135	396	322	180	201	237	309	262	Dbxref=WP_004842553.1	CDS		hypothetical protein
gene-FXV78_RS18140	390	321	226	278	256	331	280	Dbxref=WP_004842551.1	CDS		hypothetical protein
gene-FXV78_RS03190	651	19455	19535	17248	5623	4113	3017	Dbxref=WP_004842548.1	CDS		DUF6465 family protein
gene-FXV78_RS03195	468	15890	16483	14833	1182	921	842	Dbxref=WP_004842545.1	CDS		MarR family winged helix-turn-helix transcriptional regulator
gene-FXV78_RS03200	1053	42953	41750	37712	2194	1749	1639	Dbxref=WP_004842543.1	CDS		nitronate monooxygenase family protein
gene-FXV78_RS03205	1689	55426	65718	60171	3320	2504	2623	Dbxref=WP_004842542.1	CDS		acetyl-CoA carboxylase carboxyl transferase subunit
gene-FXV78_RS03210	1344	42425	51828	45242	2264	1573	1549	Dbxref=WP_004842541.1	CDS		acetyl-CoA carboxylase biotin carboxylase subunit
gene-FXV78_RS03215	432	17771	19804	18063	983	684	631	Dbxref=WP_004842540.1	CDS	fabZ	3-hydroxyacyl-ACP dehydratase FabZ
gene-FXV78_RS03220	426	21564	23015	20709	1077	658	721	Dbxref=WP_009245116.1	CDS	accB	acetyl-CoA carboxylase biotin carboxyl carrier protein
gene-FXV78_RS03225	1239	44654	49603	45807	2573	1668	1795	Dbxref=WP_004842536.1	CDS	fabF	beta-ketoacyl-ACP synthase II
gene-FXV78_RS03230	741	31724	31630	29655	1588	1099	1079	Dbxref=WP_004842535.1	CDS	fabG	3-oxoacyl-[acyl-carrier-protein] reductase
gene-FXV78_RS03235	921	45755	48893	44088	2350	1598	1737	Dbxref=WP_004842533.1	CDS	fabD	ACP S-malonyltransferase
gene-FXV78_RS03240	939	45173	50269	45502	2454	1656	1525	Dbxref=WP_004842531.1	CDS	fabK	enoyl-[acyl-carrier-protein] reductase FabK
gene-FXV78_RS03245	225	16586	17043	14783	748	529	475	Dbxref=WP_009245119.1	CDS		acyl carrier protein
gene-FXV78_RS03250	963	53951	55082	45659	2913	2399	2367	Dbxref=WP_004842527.1	CDS		ketoacyl-ACP synthase III
gene-FXV78_RS17795	183	117	57	69	68	145	150	Dbxref=WP_022037632.1	CDS		hypothetical protein
gene-FXV78_RS03255	228	324	393	440	153	175	209	Dbxref=WP_004842526.1	CDS		DUF3955 domain-containing protein
gene-FXV78_RS03260	1377	5848	4816	4859	2303	2710	2352	Dbxref=WP_004842518.1	CDS		MATE family efflux transporter
gene-FXV78_RS03270	951	1545	1233	1315	1452	1440	1190	Dbxref=WP_004842515.1	CDS		beta-galactosidase small subunit
gene-FXV78_RS03275	1729	2720	1950	2268	2084	2422	1838		CDS		beta-galactosidase
gene-FXV78_RS03280	675	5543	4299	4719	6564	4347	2744	Dbxref=WP_004842508.1	CDS		J domain-containing protein
gene-FXV78_RS03285	414	3641	2775	3054	4344	2956	1683	Dbxref=WP_004842506.1	CDS		hypothetical protein
gene-FXV78_RS03290	915	1643	1268	1298	1390	1350	897	Dbxref=WP_004842504.1	CDS		DUF4340 domain-containing protein
gene-FXV78_RS03295	1386	2367	2101	1935	2098	2013	1429	Dbxref=WP_004842502.1	CDS		Gldg family protein
gene-FXV78_RS03300	867	1547	1425	1308	1332	1302	1002	Dbxref=WP_004842500.1	CDS		ABC transporter permease
gene-FXV78_RS03305	972	1468	1250	1284	1216	1126	775	Dbxref=WP_004842498.1	CDS		ABC transporter ATP-binding protein
gene-FXV78_RS03310	1005	1643	1174	1370	2216	1736	1255	Dbxref=WP_004842497.1	CDS		SGNH/GDSL hydrolase family protein
gene-FXV78_RS03315	2661	3787	2781	3330	5298	4329	3109	Dbxref=WP_004842495.1	CDS		SMC family ATPase
gene-FXV78_RS03320	1155	2508	1758	2009	3185	2583	1829	Dbxref=WP_004842494.1	CDS		exonuclease SbcCD subunit D
gene-FXV78_RS03325	1704	3174	2536	2818	4411	3683	2714	Dbxref=WP_004842492.1	CDS		ABC-ATPase domain-containing protein
gene-FXV78_RS03330	2115	12614	11516	11928	16083	13942	9285	Dbxref=WP_022037621.1	CDS		glutamine synthetase III
gene-FXV78_RS03335	870	25992	25722	27514	33603	20731	13588	Dbxref=WP_009245138.1	CDS	fba	class II fructose-1,6-bisphosphate aldolase
gene-FXV78_RS03345	981	5957	5887	5727	4687	3833	2595	Dbxref=WP_004842479.1	CDS		YegS/Rv2252/BmrU family lipid kinase
gene-FXV78_RS03350	258	4718	4834	4422	3893	2922	1832	Dbxref=WP_004842477.1	CDS		HPr family phosphocarrier protein
gene-FXV78_RS03355	963	15983	15329	14979	12130	10026	7227	Dbxref=WP_004842475.1	CDS	whiA	DNA-binding protein WhiA
gene-FXV78_RS03360	879	7610	5912	6473	5138	4316	3286	Dbxref=WP_004842474.1	CDS	rapZ	RNase adapter RapZ
gene-FXV78_RS03365	843	4735	3608	4138	2876	2591	2080	Dbxref=WP_233447404.1	CDS	murB	UDP-N-acetylmuramate dehydrogenase
gene-FXV78_RS03370	1287	14971	15345	16019	18330	17218	12792	Dbxref=WP_009245140.1	CDS		hemolysin family protein
gene-FXV78_RS03375	468	812	594	717	1361	1260	945	Dbxref=WP_009245141.1	CDS		NAD(P)H-dependent oxidoreductase subunit E
gene-FXV78_RS03380	765	19787	20653	19963	17079	13706	9807	Dbxref=WP_009245142.1	CDS		N-acetylmuramoyl-L-alanine amidase
gene-FXV78_RS03385	462	15138	14259	13962	10940	8865	5979	Dbxref=WP_004842465.1	CDS		sporulation initiation factor Spo0A C-terminal domain-containing protein
gene-FXV78_RS03390	789	3931	3063	3065	2549	2612	1719	Dbxref=WP_004842464.1	CDS		XRE family transcriptional regulator
gene-FXV78_RS03395	1347	5440	5679	5771	5671	6468	5023	Dbxref=WP_004842462.1	CDS	glmM	phosphoglucosamine mutase
gene-FXV78_RS03400	795	1737	1634	1705	1275	1447	1131	Dbxref=WP_039959603.1	CDS		Cof-type HAD-IIB family hydrolase
gene-FXV78_RS03405	441	2496	2387	2334	2543	2365	1641	Dbxref=WP_009245146.1	CDS	rpiB	ribose 5-phosphate isomerase B
gene-FXV78_RS17800	168	366	153	309	665	548	407	Dbxref=WP_004842455.1	CDS		hypothetical protein
gene-FXV78_RS03410	879	1253	799	1105	2146	1889	1470	Dbxref=WP_004842454.1	CDS		carbohydrate ABC transporter permease
gene-FXV78_RS03415	891	1300	931	1116	1859	1828	1265	Dbxref=WP_004842452.1	CDS		sugar ABC transporter permease
gene-FXV78_RS03420	1398	3755	2856	3335	6510	5119	3081	Dbxref=WP_004842451.1	CDS		carbohydrate ABC transporter substrate-binding protein
gene-FXV78_RS03425	984	557	332	419	490	665	665	Dbxref=WP_004842449.1	CDS		ABC transporter transmembrane domain-containing protein
gene-FXV78_RS03430	1707	716	373	547	624	877	792	Dbxref=WP_004842448.1	CDS		ABC transporter ATP-binding protein/permease
gene-FXV78_RS03435	1515	4596	3559	3898	7033	7308	5482	Dbxref=WP_004842447.1	CDS		helix-turn-helix transcriptional regulator
gene-FXV78_RS03440	471	1856	1553	1554	2863	3019	2318	Dbxref=WP_004842445.1	CDS		methylated-DNA--[protein]-cysteine S-methyltransferase
gene-FXV78_RS03445	402	1513	1337	1333	2273	2512	1904	Dbxref=WP_009245150.1	CDS		GNAT family N-acetyltransferase
gene-FXV78_RS03450	300	1100	1074	1145	2001	2058	1388	Dbxref=WP_004842441.1	CDS		type II toxin-antitoxin system RelE/ParE family toxin
gene-FXV78_RS03455	249	1065	910	935	1682	1562	942	Dbxref=WP_004842438.1	CDS		type II toxin-antitoxin system prevent-host-death family antitoxin
gene-FXV78_RS03460	1194	202469	236154	213658	264756	203712	139222	Dbxref=WP_004842437.1	CDS	tuf	elongation factor Tu
gene-FXV78_RS03465	2070	128197	166287	158761	238804	176924	138571	Dbxref=WP_004842436.1	CDS	fusA	elongation factor G
gene-FXV78_RS03470	471	49121	55137	50837	78697	57302	36918	Dbxref=WP_207383034.1	CDS	rpsG	30S ribosomal protein S7
gene-FXV78_RS03475	420	65069	69591	64364	95477	69917	44206	Dbxref=WP_004842433.1	CDS	rpsL	30S ribosomal protein S12
gene-FXV78_RS03480	909	6476	7010	7066	6614	6926	5846	Dbxref=WP_004842431.1	CDS		AEC family transporter
gene-FXV78_RS03485	1443	8360	8183	8069	7820	7984	5819	Dbxref=WP_039959625.1	CDS	proS	proline--tRNA ligase
gene-FXV78_RS03490	1131	16947	13282	13055	10421	8653	5675	Dbxref=WP_039959602.1	CDS		toxic anion resistance protein
gene-FXV78_RS03495	1227	11235	8277	8853	5908	4622	3326	Dbxref=WP_004842425.1	CDS		5-bromo-4-chloroindolyl phosphate hydrolysis family protein
gene-FXV78_RS03500	687	1136	774	897	601	824	733	Dbxref=WP_050785331.1	CDS		RluA family pseudouridine synthase
gene-FXV78_RS03505	1614	8592	8383	8723	6410	5129	4421	Dbxref=WP_004842418.1	CDS		potassium/proton antiporter
gene-FXV78_RS03510	285	4660	3729	3534	2698	2399	1339	Dbxref=WP_009245160.1	CDS	spoVG	septation regulator SpoVG
gene-FXV78_RS03515	1119	9067	8391	8216	6172	5457	3220	Dbxref=WP_004842415.1	CDS	glgD	glucose-1-phosphate adenylyltransferase subunit GlgD
gene-FXV78_RS03520	1275	10242	9873	9686	6115	5284	3077	Dbxref=WP_004842413.1	CDS		glucose-1-phosphate adenylyltransferase
gene-FXV78_RS03525	1377	10587	9796	10549	5907	5563	4042	Dbxref=WP_039959601.1	CDS	murC	UDP-N-acetylmuramate--L-alanine ligase
gene-FXV78_RS03530	1065	13156	12415	12597	8580	7617	5959	Dbxref=WP_004842407.1	CDS		DnaD domain protein
gene-FXV78_RS03535	999	7304	8185	7984	6527	5344	4249	Dbxref=WP_004842405.1	CDS		ATP-binding protein
gene-FXV78_RS03540	1185	14984	14572	13732	10517	9117	6940	Dbxref=WP_004842403.1	CDS		ribose-phosphate pyrophosphokinase
gene-FXV78_RS03545	1983	6099	4621	6260	3405	2731	2805	Dbxref=WP_004842401.1	CDS		sodium-translocating pyrophosphatase
gene-FXV78_RS03550	1071	1298	931	998	1212	1442	1149	Dbxref=WP_009245163.1	CDS		DUF4118 domain-containing protein
gene-FXV78_RS03555	714	985	760	805	1228	1513	1174	Dbxref=WP_004842397.1	CDS		response regulator transcription factor
gene-FXV78_RS17805	150	352	281	321	495	504	413	Dbxref=WP_004842394.1	CDS		hypothetical protein
gene-FXV78_RS03560	666	640	441	531	604	688	663	Dbxref=WP_004842391.1	CDS		energy-coupled thiamine transporter ThiT
gene-FXV78_RS03565	3666	133802	168152	166332	221179	186334	161752	Dbxref=WP_004842389.1	CDS	rpoC	DNA-directed RNA polymerase subunit beta'
gene-FXV78_RS03570	3858	106392	123529	124055	141645	119709	97339	Dbxref=WP_004842386.1	CDS		DNA-directed RNA polymerase subunit beta
gene-FXV78_RS03575	378	15853	19786	18138	26398	20054	15494	Dbxref=WP_009245166.1	CDS	rplL	50S ribosomal protein L7/L12
gene-FXV78_RS03580	546	35435	40849	41489	47415	39274	33034	Dbxref=WP_004842382.1	CDS	rplJ	50S ribosomal protein L10
gene-FXV78_RS03585	693	39065	41749	42269	47410	39881	29539	Dbxref=WP_004842379.1	CDS	rplA	50S ribosomal protein L1
gene-FXV78_RS03590	426	27693	27736	27467	33307	28836	19655	Dbxref=WP_004842377.1	CDS	rplK	50S ribosomal protein L11
gene-FXV78_RS03595	519	33724	33792	37025	37024	30529	22742	Dbxref=WP_004842375.1	CDS	nusG	transcription termination/antitermination protein NusG
gene-FXV78_RS03600	210	17406	19689	20111	25580	19065	13358	Dbxref=WP_004842372.1	CDS	secE	preprotein translocase subunit SecE
gene-FXV78_RS03605	150	13251	13735	14123	18753	14357	9142	Dbxref=WP_004842370.1	CDS	rpmG	50S ribosomal protein L33
gene-FXV78_RS03610	1605	110470	104249	100473	105371	93324	58795	Dbxref=WP_004842366.1	CDS	pckA	phosphoenolpyruvate carboxykinase (ATP)
gene-FXV78_RS03615	687	515	401	496	444	566	468	Dbxref=WP_004842365.1	CDS	hypB	hydrogenase nickel incorporation protein HypB
gene-FXV78_RS03620	2697	1642	961	1141	1077	1533	1495	Dbxref=WP_004842363.1	CDS		FAD-dependent oxidoreductase
gene-FXV78_RS03625	345	299	173	257	220	305	276	Dbxref=WP_004842360.1	CDS		hydrogenase maturation nickel metallochaperone HypA
gene-FXV78_RS03630	1050	822	536	592	554	800	710	Dbxref=WP_039959598.1	CDS		DUF5692 family protein
gene-FXV78_RS03635	1095	1191	919	962	1274	1314	1223	Dbxref=WP_009245175.1	CDS		helix-turn-helix domain-containing protein
gene-FXV78_RS03640	432	1370	1304	1288	1809	1616	1368	Dbxref=WP_009245176.1	CDS		DUF2383 domain-containing protein
gene-FXV78_RS03645	546	3201	3148	3057	3279	3351	3013	Dbxref=WP_004842351.1	CDS		biotin transporter BioY
gene-FXV78_RS03650	363	1928	1938	1855	2061	2098	1861	Dbxref=WP_233447405.1	CDS		transposase
gene-FXV78_RS03655	405	1661	1504	1451	1596	1524	1290	Dbxref=WP_009245180.1	CDS		winged helix-turn-helix transcriptional regulator
gene-FXV78_RS03660	1329	3569	3404	3237	3433	3223	2627	Dbxref=WP_004842341.1	CDS	rpoN	RNA polymerase factor sigma-54
gene-FXV78_RS03665	2661	9528	9733	9307	9199	8432	6354	Dbxref=WP_023924019.1	CDS		sigma 54-interacting transcriptional regulator
gene-FXV78_RS18145	267	247	131	167	170	254	273	Dbxref=WP_226970776.1	CDS		hypothetical protein
gene-FXV78_RS18150	249	295	174	198	188	287	293		CDS		transposase
gene-FXV78_RS03675	1119	618	322	430	480	686	592	Dbxref=WP_004842328.1	CDS		DUF2961 domain-containing protein
gene-FXV78_RS03680	2175	999	660	705	799	1217	985	Dbxref=WP_004842326.1	CDS		hypothetical protein
gene-FXV78_RS03685	825	454	306	332	342	532	461	Dbxref=WP_004842325.1	CDS		PTS system mannose/fructose/sorbose family transporter subunit IID
gene-FXV78_RS03690	798	473	264	357	343	584	478	Dbxref=WP_004842323.1	CDS		PTS sugar transporter subunit IIC
gene-FXV78_RS03695	486	235	126	161	194	285	245	Dbxref=WP_004842320.1	CDS		PTS sugar transporter subunit IIB
gene-FXV78_RS03700	435	243	109	143	142	254	226	Dbxref=WP_004842316.1	CDS		PTS fructose transporter subunit IIA
gene-FXV78_RS03705	816	433	201	272	230	491	450	Dbxref=WP_004842314.1	CDS		aromatic acid exporter family protein
gene-FXV78_RS03710	957	1538	1265	1311	1353	1319	1191	Dbxref=WP_004842311.1	CDS		U32 family peptidase
gene-FXV78_RS03715	1341	1875	1464	1533	1737	1657	1369	Dbxref=WP_004842310.1	CDS		hypothetical protein
gene-FXV78_RS03720	1083	522	292	328	318	582	579	Dbxref=WP_009245184.1	CDS		dihydrodipicolinate reductase
gene-FXV78_RS03725	915	1573	1466	1428	1729	1684	1282	Dbxref=WP_004842306.1	CDS		LysR family transcriptional regulator
gene-FXV78_RS03730	1437	27276	22728	25909	35703	31404	22188	Dbxref=WP_022037539.1	CDS		aminotransferase class I/II-fold pyridoxal phosphate-dependent enzyme
gene-FXV78_RS03735	1539	8552	9071	8394	8688	7691	4836	Dbxref=WP_004842302.1	CDS	asnB	asparagine synthase (glutamine-hydrolyzing)
gene-FXV78_RS03740	417	724	540	593	690	704	425	Dbxref=WP_004842300.1	CDS		hypothetical protein
gene-FXV78_RS03745	1233	1523	1118	1240	1342	1312	976	Dbxref=WP_004842298.1	CDS		SEC-C domain-containing protein
gene-FXV78_RS03750	1320	1544	1234	1263	1276	1365	1002	Dbxref=WP_004842296.1	CDS		TIGR02679 domain-containing protein
gene-FXV78_RS03755	4092	3545	2744	2895	2841	3005	2657	Dbxref=WP_004842295.1	CDS		TIGR02680 family protein
gene-FXV78_RS03760	1146	1083	765	806	817	897	744	Dbxref=WP_004842293.1	CDS		TIGR02678 family protein
gene-FXV78_RS03765	1524	1550	1193	1165	1211	1270	1013	Dbxref=WP_004842291.1	CDS		TIGR02677 family protein
gene-FXV78_RS03775	150	264	181	213	174	203	217	Dbxref=WP_159308433.1	CDS		hypothetical protein
gene-FXV78_RS03780	1086	606	373	442	444	703	634	Dbxref=WP_148844599.1	CDS		transposase
gene-FXV78_RS03785	204	229	93	105	109	172	178	Dbxref=WP_004842282.1	CDS		hypothetical protein
gene-FXV78_RS03790	1740	519	262	320	385	536	543	Dbxref=WP_004842280.1	CDS		ATP-binding protein
gene-FXV78_RS03795	699	797	576	656	732	744	585	Dbxref=WP_024853990.1	CDS		response regulator transcription factor
gene-FXV78_RS03800	1053	1314	1126	1138	1219	1271	1062	Dbxref=WP_004842274.1	CDS		sensor histidine kinase
gene-FXV78_RS03805	333	508	501	443	648	568	478	Dbxref=WP_039959593.1	CDS		hypothetical protein
gene-FXV78_RS03810	1074	3851	3461	3429	3166	2844	2312	Dbxref=WP_004842270.1	CDS		iron-containing alcohol dehydrogenase
gene-FXV78_RS03815	999	2794	2758	2830	2752	2560	2146	Dbxref=WP_039959622.1	CDS		aldehyde dehydrogenase family protein
gene-FXV78_RS03820	1077	369	255	297	313	426	400	Dbxref=WP_009245200.1	CDS		hypothetical protein
gene-FXV78_RS03825	1641	4054	3672	3683	2941	2866	2335	Dbxref=WP_004842266.1	CDS	hcp	hydroxylamine reductase
gene-FXV78_RS03830	191	829	702	778	520	506	394		CDS		ferredoxin
gene-FXV78_RS03835	333	949	928	921	671	620	501	Dbxref=WP_009242442.1	CDS		cupin domain-containing protein
gene-FXV78_RS03840	711	1623	1523	1478	1154	1210	892	Dbxref=WP_004842261.1	CDS		4Fe-4S binding protein
gene-FXV78_RS03845	648	2122	1729	1831	1949	2098	1595	Dbxref=WP_004842258.1	CDS		Crp/Fnr family transcriptional regulator
gene-FXV78_RS18155	575	580	480	499	665	918	790		CDS		IS630 family transposase
gene-FXV78_RS03860	510	449	365	345	473	626	559	Dbxref=WP_004614566.1	CDS		helix-turn-helix domain-containing protein
gene-FXV78_RS03865	732	315	153	182	201	265	315	Dbxref=WP_004842253.1	CDS		hypothetical protein
gene-FXV78_RS03870	882	386	184	216	229	339	357	Dbxref=WP_004842252.1	CDS		class C sortase
gene-FXV78_RS03875	1611	697	380	470	431	658	619	Dbxref=WP_004842250.1	CDS		SpaH/EbpB family LPXTG-anchored major pilin
gene-FXV78_RS03880	8124	3601	2143	2638	2318	3419	3565	Dbxref=WP_039959587.1	CDS		Cna B-type domain-containing protein
gene-FXV78_RS03885	1461	503	341	395	334	484	500	Dbxref=WP_004842246.1	CDS		Rrf2 family transcriptional regulator
gene-FXV78_RS03890	321	269	236	221	136	167	155	Dbxref=WP_004842245.1	CDS		DUF5979 domain-containing protein
gene-FXV78_RS03895	915	1320	1291	1278	1310	1277	1105	Dbxref=WP_233447347.1	CDS		helix-turn-helix domain-containing protein
gene-FXV78_RS03900	1086	890	586	672	570	759	776	Dbxref=WP_004842240.1	CDS		transposase
gene-FXV78_RS03905	558	1094	1148	1105	1218	1165	794	Dbxref=WP_004842238.1	CDS		PucR family transcriptional regulator ligand-binding domain-containing protein
gene-FXV78_RS03910	315	663	551	642	661	546	445	Dbxref=WP_233447348.1	CDS		helix-turn-helix transcriptional regulator
gene-FXV78_RS03915	1158	1479	1407	1440	1818	1999	1506	Dbxref=WP_039959586.1	CDS		IS630 family transposase
gene-FXV78_RS03920	420	214	125	146	158	224	247	Dbxref=WP_039959619.1	CDS		DNA-binding protein
gene-FXV78_RS03925	1188	535	288	344	384	511	481	Dbxref=WP_004842232.1	CDS		site-specific integrase
gene-FXV78_RS03930	1218	460	228	320	328	582	479	Dbxref=WP_004223591.1	CDS		MarR family transcriptional regulator
gene-FXV78_RS03935	534	328	139	190	196	345	293	Dbxref=WP_004223594.1	CDS		hypothetical protein
gene-FXV78_RS03940	570	864	848	795	905	757	494	Dbxref=WP_004223597.1	CDS		hypothetical protein
gene-FXV78_RS03945	453	2548	2243	2219	4274	7036	5124	Dbxref=WP_233447349.1	CDS		hypothetical protein
gene-FXV78_RS03950	312	1667	1428	1400	2947	4760	3476	Dbxref=WP_004223602.1	CDS		hypothetical protein
gene-FXV78_RS03955	771	288	233	242	307	279	253	Dbxref=WP_004223606.1	CDS		hypothetical protein
gene-FXV78_RS03960	534	310	215	251	265	286	242	Dbxref=WP_004223609.1	CDS		hypothetical protein
gene-FXV78_RS03965	1935	1060	758	885	938	1001	867	Dbxref=WP_004842225.1	CDS	lanM	type 2 lanthipeptide synthetase LanM
gene-FXV78_RS03970	915	1021	827	934	903	907	717	Dbxref=WP_004842223.1	CDS		IS3 family transposase
gene-FXV78_RS03975	285	517	496	549	466	471	370	Dbxref=WP_004842221.1	CDS		helix-turn-helix domain-containing protein
gene-FXV78_RS03980	1149	313	195	207	240	322	317	Dbxref=WP_004842219.1	CDS	lanM	type 2 lanthipeptide synthetase LanM
gene-FXV78_RS03985	174	132	172	185	211	172	146	Dbxref=WP_004223616.1	CDS		plantaricin C family lantibiotic
gene-FXV78_RS03990	531	260	144	170	164	273	299	Dbxref=WP_004223618.1	CDS		DUF5697 family protein
gene-FXV78_RS03995	666	340	182	220	220	415	350	Dbxref=WP_039959582.1	CDS		DUF6100 family protein
gene-FXV78_RS04000	1107	520	284	357	362	709	621	Dbxref=WP_004223623.1	CDS		hypothetical protein
gene-FXV78_RS04005	2007	972	433	554	594	1033	995	Dbxref=WP_004223624.1	CDS		type IV secretory system conjugative DNA transfer family protein
gene-FXV78_RS04010	930	426	197	256	245	447	396	Dbxref=WP_004223626.1	CDS		S1 RNA-binding domain protein
gene-FXV78_RS04015	1941	517	409	389	406	488	367	Dbxref=WP_233447350.1	CDS		ABC transporter permease
gene-FXV78_RS04020	747	247	142	158	149	199	176	Dbxref=WP_004223630.1	CDS		ABC transporter ATP-binding protein
gene-FXV78_RS04025	1764	333	172	221	221	296	292	Dbxref=WP_004223632.1	CDS		ABC transporter ATP-binding protein/permease
gene-FXV78_RS04030	1014	278	140	172	158	258	236	Dbxref=WP_004223634.1	CDS		S41 family peptidase
gene-FXV78_RS04035	1392	441	240	248	257	427	393	Dbxref=WP_004223636.1	CDS		SPASM domain-containing protein
gene-FXV78_RS04040	345	294	140	144	164	311	268	Dbxref=WP_004223640.1	CDS		hypothetical protein
gene-FXV78_RS04045	711	530	246	278	311	562	535	Dbxref=WP_004223652.1	CDS		hypothetical protein
gene-FXV78_RS04050	924	514	267	321	330	605	611	Dbxref=WP_039959579.1	CDS		hypothetical protein
gene-FXV78_RS04055	1824	883	422	591	578	1018	1010	Dbxref=WP_004223658.1	CDS		lysozyme family protein
gene-FXV78_RS04060	624	303	164	188	245	346	358	Dbxref=WP_004223661.1	CDS		DUF5038 domain-containing protein
gene-FXV78_RS04065	3183	1286	620	763	838	1402	1509	Dbxref=WP_004842212.1	CDS		ATP-binding protein
gene-FXV78_RS04070	3984	1557	755	981	978	1721	1830	Dbxref=WP_004223687.1	CDS		VaFE repeat-containing surface-anchored protein
gene-FXV78_RS04085	411	290	138	180	186	310	325	Dbxref=WP_004223692.1	CDS		zinc-finger-containing protein
gene-FXV78_RS04090	570	346	171	188	208	379	382	Dbxref=WP_004223694.1	CDS		sigma-70 family RNA polymerase sigma factor
gene-FXV78_RS04095	687	401	198	226	250	402	403	Dbxref=WP_004223695.1	CDS		hypothetical protein
gene-FXV78_RS04105	1059	350	195	237	251	383	344	Dbxref=WP_004842208.1	CDS		radical SAM protein
gene-FXV78_RS04110	630	281	123	165	175	270	283	Dbxref=WP_004842206.1	CDS		ABC transporter permease
gene-FXV78_RS04115	2766	1369	637	867	883	1499	1459	Dbxref=WP_004223732.1	CDS	mgtA	magnesium-translocating P-type ATPase
gene-FXV78_RS04120	180	137	63	106	107	147	166	Dbxref=WP_004223734.1	CDS		hypothetical protein
gene-FXV78_RS04125	645	487	311	309	381	431	407	Dbxref=WP_004223735.1	CDS		single-stranded DNA-binding protein
gene-FXV78_RS04130	786	383	162	218	229	472	459	Dbxref=WP_004223736.1	CDS		hypothetical protein
gene-FXV78_RS04135	1818	861	436	519	495	968	944	Dbxref=WP_004223737.1	CDS		AAA family ATPase
gene-FXV78_RS04140	378	285	136	168	173	266	325	Dbxref=WP_233447351.1	CDS		helix-turn-helix domain-containing protein
gene-FXV78_RS04145	2130	938	441	560	576	976	1022	Dbxref=WP_004223739.1	CDS		nitric oxide reductase activation protein NorD
gene-FXV78_RS04150	744	322	180	219	208	344	364	Dbxref=WP_004223740.1	CDS		hypothetical protein
gene-FXV78_RS04155	549	257	111	168	182	333	292	Dbxref=WP_004223741.1	CDS		AbrB/MazE/SpoVT family DNA-binding domain-containing protein
gene-FXV78_RS04160	1056	528	229	315	325	597	603	Dbxref=WP_004223742.1	CDS		hypothetical protein
gene-FXV78_RS04165	243	189	91	111	120	231	216	Dbxref=WP_004223743.1	CDS		hypothetical protein
gene-FXV78_RS04170	567	260	132	186	181	334	296	Dbxref=WP_233447352.1	CDS		hypothetical protein
gene-FXV78_RS04175	609	2101	1495	1787	3594	4435	3869	Dbxref=WP_004223748.1	CDS		SOS response-associated peptidase family protein
gene-FXV78_RS04180	309	840	468	593	1490	1749	1525	Dbxref=WP_004223751.1	CDS		hypothetical protein
gene-FXV78_RS04185	1269	2224	1167	1670	3391	4166	4114	Dbxref=WP_004223756.1	CDS		DNA polymerase IV
gene-FXV78_RS04195	2016	818	458	477	580	1008	975	Dbxref=WP_004223761.1	CDS	ligA	NAD-dependent DNA ligase LigA
gene-FXV78_RS04200	417	239	122	143	180	261	266	Dbxref=WP_004223763.1	CDS		hypothetical protein
gene-FXV78_RS04205	687	2387	2233	2253	2419	2278	1588	Dbxref=WP_015526830.1	CDS		DUF3990 domain-containing protein
gene-FXV78_RS04210	246	1063	930	945	1057	1029	670	Dbxref=WP_004223767.1	CDS		hypothetical protein
gene-FXV78_RS04215	462	167	94	108	104	201	177	Dbxref=WP_004223769.1	CDS		NADAR family protein
gene-FXV78_RS04220	1359	5278	4610	4673	5341	4962	2964	Dbxref=WP_004842198.1	CDS		AAA family ATPase
gene-FXV78_RS04225	732	347	188	226	237	405	362	Dbxref=WP_039959572.1	CDS		YkgJ family cysteine cluster protein
gene-FXV78_RS04230	696	275	112	161	192	257	291	Dbxref=WP_004842193.1	CDS		hypothetical protein
gene-FXV78_RS04235	294	198	84	117	123	200	191	Dbxref=WP_004842192.1	CDS		hypothetical protein
gene-FXV78_RS04240	222	160	63	87	79	145	154	Dbxref=WP_004842190.1	CDS		DUF5348 domain-containing protein
gene-FXV78_RS04245	657	256	104	172	150	243	251	Dbxref=WP_004842188.1	CDS		recombinase family protein
gene-FXV78_RS04250	402	349	167	244	249	303	266	Dbxref=WP_004842187.1	CDS		winged helix-turn-helix domain-containing protein
gene-FXV78_RS04255	1020	820	483	670	602	733	596	Dbxref=WP_004842186.1	CDS		alpha/beta hydrolase
gene-FXV78_RS04260	1191	758	367	518	508	613	613	Dbxref=WP_004842184.1	CDS	metK	methionine adenosyltransferase
gene-FXV78_RS04265	339	532	190	255	227	257	252	Dbxref=WP_227218296.1	CDS		helix-turn-helix transcriptional regulator
gene-FXV78_RS04270	261	384	324	356	255	254	225	Dbxref=WP_004223774.1	CDS		Cys-every-fifth RiPP peptide CefA
gene-FXV78_RS04275	1647	407	276	329	494	496	427	Dbxref=WP_004223778.1	CDS		ABC transporter ATP-binding protein/permease
gene-FXV78_RS04280	258	106	100	112	147	162	133	Dbxref=WP_004223781.1	CDS		hypothetical protein
gene-FXV78_RS04285	1308	484	271	316	481	514	471	Dbxref=WP_004223784.1	CDS		Cys-every-fifth radical SAM/SPASM peptide maturase CefB
gene-FXV78_RS04290	1260	455	219	286	416	487	457	Dbxref=WP_233447353.1	CDS		radical SAM protein
gene-FXV78_RS04295	1107	385	223	254	354	442	405	Dbxref=WP_081445610.1	CDS		radical SAM protein
gene-FXV78_RS04300	1002	435	257	320	369	516	459	Dbxref=WP_004223795.1	CDS		S8 family serine peptidase
gene-FXV78_RS04305	1683	651	378	504	721	845	764	Dbxref=WP_004223797.1	CDS		ABC transporter ATP-binding protein/permease
gene-FXV78_RS04310	1164	473	280	305	448	607	482	Dbxref=WP_004223800.1	CDS		radical SAM/SPASM domain-containing protein
gene-FXV78_RS04315	846	547	387	424	746	752	598	Dbxref=WP_227218293.1	CDS		zinc dependent phospholipase C family protein
gene-FXV78_RS04320	1341	2579	2575	2401	4455	3472	2568	Dbxref=WP_233447354.1	CDS		ATP-binding protein
gene-FXV78_RS04325	717	2110	2256	1917	3633	2896	1900	Dbxref=WP_004223809.1	CDS		LytTR family DNA-binding domain-containing protein
gene-FXV78_RS04330	387	1288	1116	1244	2096	1488	1035	Dbxref=WP_004223811.1	CDS		helix-turn-helix domain-containing protein
gene-FXV78_RS04335	1059	344	175	248	294	383	337	Dbxref=WP_004223812.1	CDS		4Fe-4S cluster-binding domain-containing protein
gene-FXV78_RS04340	156	260	228	228	281	202	140	Dbxref=WP_004223818.1	CDS		hypothetical protein
gene-FXV78_RS04345	729	362	285	289	402	329	293	Dbxref=WP_004842163.1	CDS		LytTR family DNA-binding domain-containing protein
gene-FXV78_RS04350	183	170	100	112	123	155	146	Dbxref=WP_004223822.1	CDS		hypothetical protein
gene-FXV78_RS04355	1086	622	357	467	469	642	636	Dbxref=WP_004842162.1	CDS		transposase
gene-FXV78_RS04360	189	104	49	73	70	119	101	Dbxref=WP_004223825.1	CDS		helix-turn-helix domain-containing protein
gene-FXV78_RS04365	447	187	85	123	132	235	216	Dbxref=WP_004223827.1	CDS		sigma-70 family RNA polymerase sigma factor
gene-FXV78_RS04375	351	766	158	195	298	322	434	Dbxref=WP_004223831.1	CDS		helix-turn-helix domain-containing protein
gene-FXV78_RS04380	366	246	151	150	117	282	221	Dbxref=WP_227219350.1	CDS		stage III sporulation protein AF
gene-FXV78_RS04385	921	386	186	231	229	412	378	Dbxref=WP_233447355.1	CDS		ParM/StbA family protein
gene-FXV78_RS04390	417	213	103	123	125	207	212	Dbxref=WP_004223840.1	CDS		hypothetical protein
gene-FXV78_RS04395	789	311	163	209	181	326	305	Dbxref=WP_233447356.1	CDS	srtB	class B sortase
gene-FXV78_RS04400	1104	480	224	260	273	492	482	Dbxref=WP_004223845.1	CDS		hypothetical protein
gene-FXV78_RS04405	933	442	198	233	239	448	454	Dbxref=WP_172620975.1	CDS		hypothetical protein
gene-FXV78_RS04410	2244	939	400	547	598	961	1049	Dbxref=WP_004223849.1	CDS		ATP-dependent RecD-like DNA helicase
gene-FXV78_RS04415	402	274	121	154	171	284	286	Dbxref=WP_004223852.1	CDS		hypothetical protein
gene-FXV78_RS04420	1038	449	185	283	279	498	483	Dbxref=WP_004223854.1	CDS		YqaJ viral recombinase family protein
gene-FXV78_RS04425	1143	449	231	297	359	535	505	Dbxref=WP_005342227.1	CDS		hypothetical protein
gene-FXV78_RS04430	198	456	395	369	355	361	296	Dbxref=WP_005342226.1	CDS		DUF3173 domain-containing protein
gene-FXV78_RS04435	1182	1208	953	945	962	1073	944	Dbxref=WP_004223860.1	CDS		site-specific integrase
gene-FXV78_RS04440	1548	14079	15324	13882	15065	11533	7097	Dbxref=WP_004842142.1	CDS	guaA	glutamine-hydrolyzing GMP synthase
gene-FXV78_RS04445	1224	1431	1037	1195	1646	1383	960	Dbxref=WP_004842140.1	CDS		hypothetical protein
gene-FXV78_RS04450	471	607	442	523	626	592	479	Dbxref=WP_004842139.1	CDS		RNA polymerase sigma factor
gene-FXV78_RS04455	228	10439	6113	8813	5264	5150	3268	Dbxref=WP_024853995.1	CDS		HPr family phosphocarrier protein
gene-FXV78_RS04460	1527	2748	2433	2492	2328	2486	2087	Dbxref=WP_004842133.1	CDS		response regulator
gene-FXV78_RS04465	1719	2702	2419	2532	2072	2238	1822	Dbxref=WP_009244016.1	CDS		sensor histidine kinase
gene-FXV78_RS04470	267	424	342	374	363	378	278	Dbxref=WP_004842130.1	CDS	spoIIID	sporulation transcriptional regulator SpoIIID
gene-FXV78_RS17810	141	253	204	234	205	187	149	Dbxref=WP_004842126.1	CDS		hypothetical protein
gene-FXV78_RS18160	1530	620	258	385	399	722	657		CDS		cellulase family glycosylhydrolase
gene-FXV78_RS04490	864	701	542	550	768	788	647	Dbxref=WP_225084598.1	CDS		Rpn family recombination-promoting nuclease/putative transposase
gene-FXV78_RS04495	831	649	487	570	642	575	466	Dbxref=WP_004842117.1	CDS		hypothetical protein
gene-FXV78_RS04500	456	1262	1046	982	1365	1063	814	Dbxref=WP_004842114.1	CDS	bcp	thioredoxin-dependent thiol peroxidase
gene-FXV78_RS04505	1374	3325	3512	3342	4249	3585	3056	Dbxref=WP_004842112.1	CDS		MATE family efflux transporter
gene-FXV78_RS04510	873	2277	2262	2148	2804	2283	1679	Dbxref=WP_009244019.1	CDS		aldose 1-epimerase family protein
gene-FXV78_RS04515	1173	6765	5733	5919	7004	5486	3521	Dbxref=WP_039959559.1	CDS	tig	trigger factor
gene-FXV78_RS04520	1479	5281	4700	4798	5409	4548	3484	Dbxref=WP_004842108.1	CDS	cls	cardiolipin synthase
gene-FXV78_RS04525	453	2587	2432	2196	3126	2472	1623	Dbxref=WP_004842106.1	CDS		hypothetical protein
gene-FXV78_RS04530	462	3307	3639	3700	4894	3589	2637	Dbxref=WP_004842105.1	CDS		DUF1934 domain-containing protein
gene-FXV78_RS04535	831	11509	11914	11534	13018	10353	7617	Dbxref=WP_004842104.1	CDS	murI	glutamate racemase
gene-FXV78_RS04540	1014	23190	20924	21090	21055	16601	11066	Dbxref=WP_009244023.1	CDS	pfkA	6-phosphofructokinase
gene-FXV78_RS04545	3474	26112	26931	26259	24151	18658	13123	Dbxref=WP_004842102.1	CDS		DNA polymerase III subunit alpha
gene-FXV78_RS04550	237	24777	25427	23030	19895	8737	5509	Dbxref=WP_004842101.1	CDS		hypothetical protein
gene-FXV78_RS04555	822	3460	2961	3064	3149	2928	1922	Dbxref=WP_004842100.1	CDS		S1-like domain-containing RNA-binding protein
gene-FXV78_RS04560	702	1181	961	1014	1078	969	769	Dbxref=WP_022036965.1	CDS		thioesterase
gene-FXV78_RS04565	1179	1934	1503	1670	1467	1511	1206	Dbxref=WP_004842098.1	CDS		cation diffusion facilitator family transporter
gene-FXV78_RS04570	627	968	716	783	736	767	582	Dbxref=WP_039959554.1	CDS		stage II sporulation protein R
gene-FXV78_RS04575	672	3240	3099	3045	2711	2273	1550	Dbxref=WP_009244029.1	CDS		GntR family transcriptional regulator
gene-FXV78_RS04580	876	3303	2812	2846	2475	2100	1548	Dbxref=WP_004842092.1	CDS	ispE	4-(cytidine 5'-diphospho)-2-C-methyl-D-erythritol kinase
gene-FXV78_RS04585	1563	853	412	544	532	847	865	Dbxref=WP_004842090.1	CDS		DUF3794 domain-containing protein
gene-FXV78_RS04590	435	261	142	174	168	244	258	Dbxref=WP_022036959.1	CDS		protease complex subunit PrcB family protein
gene-FXV78_RS04595	735	2889	3225	2944	3248	2601	1707	Dbxref=WP_004842087.1	CDS		1-acyl-sn-glycerol-3-phosphate acyltransferase
gene-FXV78_RS04600	1449	8315	9229	8218	8556	7247	5089	Dbxref=WP_004842085.1	CDS		nicotinate phosphoribosyltransferase
gene-FXV78_RS04605	1056	4977	6229	5430	6187	5478	3804	Dbxref=WP_004842084.1	CDS		D-alanine--D-alanine ligase
gene-FXV78_RS04610	1371	6859	7600	7015	7673	7288	5333	Dbxref=WP_004842082.1	CDS		UDP-N-acetylmuramoyl-tripeptide--D-alanyl-D-alanine ligase
gene-FXV78_RS04615	810	3950	4001	3865	4182	4249	2945	Dbxref=WP_004842080.1	CDS		Cof-type HAD-IIB family hydrolase
gene-FXV78_RS04620	603	14889	18543	15714	11948	9185	7331	Dbxref=WP_004842077.1	CDS		lysine exporter LysO family protein
gene-FXV78_RS04625	288	8476	10737	8946	5766	4600	3408	Dbxref=WP_004842076.1	CDS		hypothetical protein
gene-FXV78_RS04630	945	38293	42853	39436	16851	12921	8908	Dbxref=WP_039959552.1	CDS		L-lactate dehydrogenase
gene-FXV78_RS04635	1000	4141	4219	4167	3543	3390	2922		CDS		MATE family efflux transporter
gene-FXV78_RS04640	678	3171	3010	2989	2955	2498	2069	Dbxref=WP_004842069.1	CDS		DUF1275 domain-containing protein
gene-FXV78_RS04645	642	2427	2258	2123	2167	1989	1520	Dbxref=WP_004842068.1	CDS		endonuclease III
gene-FXV78_RS04650	330	390	218	247	269	365	341	Dbxref=WP_004842067.1	CDS		hypothetical protein
gene-FXV78_RS04655	1011	583	406	406	426	556	520	Dbxref=WP_004842065.1	CDS		helix-turn-helix domain-containing protein
gene-FXV78_RS04660	399	195	92	132	133	209	197	Dbxref=WP_004842063.1	CDS		Rrf2 family transcriptional regulator
gene-FXV78_RS04665	615	869	813	736	710	737	593	Dbxref=WP_004842062.1	CDS		TetR/AcrR family transcriptional regulator
gene-FXV78_RS04670	882	1577	1402	1224	1184	1227	1013	Dbxref=WP_004842061.1	CDS		ABC transporter ATP-binding protein
gene-FXV78_RS04675	789	1548	1469	1342	1240	1325	1095	Dbxref=WP_004842059.1	CDS		ABC transporter permease subunit
gene-FXV78_RS04680	915	1068	779	812	2455	3924	2976	Dbxref=WP_004842057.1	CDS		HAMP domain-containing histidine kinase
gene-FXV78_RS04685	852	2173	1770	1939	5759	10813	9093	Dbxref=WP_004842056.1	CDS		ABC transporter permease
gene-FXV78_RS04690	918	2535	2270	2388	5642	9543	7054	Dbxref=WP_004842055.1	CDS		ABC transporter ATP-binding protein
gene-FXV78_RS04695	675	1905	1640	1695	1679	1366	1015	Dbxref=WP_004842054.1	CDS		response regulator transcription factor
gene-FXV78_RS04700	771	1207	844	1023	867	875	657	Dbxref=WP_004842052.1	CDS	trpA	tryptophan synthase subunit alpha
gene-FXV78_RS04705	1191	2033	1344	1884	1347	1288	1057	Dbxref=WP_004842051.1	CDS	trpB	tryptophan synthase subunit beta
gene-FXV78_RS04710	609	1279	784	1113	785	749	629	Dbxref=WP_004842050.1	CDS		phosphoribosylanthranilate isomerase
gene-FXV78_RS04715	783	1514	983	1387	937	956	780	Dbxref=WP_004842048.1	CDS	trpC	indole-3-glycerol phosphate synthase TrpC
gene-FXV78_RS04720	1026	2026	1427	1782	1106	1165	960	Dbxref=WP_004842043.1	CDS	trpD	anthranilate phosphoribosyltransferase
gene-FXV78_RS04725	570	1187	729	912	625	720	587	Dbxref=WP_004842042.1	CDS		aminodeoxychorismate/anthranilate synthase component II
gene-FXV78_RS04730	1467	2175	1345	1776	1251	1319	1089	Dbxref=WP_004842039.1	CDS		anthranilate synthase component I family protein
gene-FXV78_RS18165	129	146	67	72	83	126	148		CDS		phage portal protein
gene-FXV78_RS04740	306	6541	8585	7750	8049	8853	7117	Dbxref=WP_009244066.1	CDS		type II toxin-antitoxin system RelB/DinJ family antitoxin
gene-FXV78_RS04745	330	6116	7701	7053	7222	7977	6491	Dbxref=WP_004842037.1	CDS		type II toxin-antitoxin system RelE/ParE family toxin
gene-FXV78_RS04750	189	160	73	82	122	185	177		CDS		terminase large subunit
gene-FXV78_RS04760	165	102	57	66	75	125	148		CDS		conjugal transfer protein
gene-FXV78_RS04765	411	134	76	91	100	193	151	Dbxref=WP_004842029.1	CDS		hypothetical protein
gene-FXV78_RS04770	1278	558	253	326	324	583	583		CDS		hypothetical protein
gene-FXV78_RS04775	753	1162	1626	1229	1275	1031	761	Dbxref=WP_004842027.1	CDS		hypothetical protein
gene-FXV78_RS04780	1395	1634	1447	1336	1875	1749	1307	Dbxref=WP_004842026.1	CDS	rlmD	23S rRNA (uracil(1939)-C(5))-methyltransferase RlmD
gene-FXV78_RS04785	942	4544	5008	4571	5051	4111	3022	Dbxref=WP_004842025.1	CDS		HD domain-containing protein
gene-FXV78_RS04790	1293	7046	6718	6495	6168	5454	4451	Dbxref=WP_039959548.1	CDS		S1C family serine protease
gene-FXV78_RS04795	2376	5588	4345	4608	4509	5131	4013	Dbxref=WP_004842023.1	CDS		endonuclease MutS2
gene-FXV78_RS04800	702	1744	1521	1603	1726	2038	1518	Dbxref=WP_004842022.1	CDS		response regulator transcription factor
gene-FXV78_RS04805	1404	3024	2477	2661	2919	3286	2671	Dbxref=WP_039959544.1	CDS		ATP-binding protein
gene-FXV78_RS04810	288	1457	1597	1633	2733	2147	1530	Dbxref=WP_131588773.1	CDS		hypothetical protein
gene-FXV78_RS04815	423	1461	1631	1639	3537	2614	1491	Dbxref=WP_004842018.1	CDS		arsenate reductase ArsC
gene-FXV78_RS04820	1014	4238	3760	3941	6655	4881	2795	Dbxref=WP_004842014.1	CDS		permease
gene-FXV78_RS04825	303	2374	2515	2509	4196	2568	1477	Dbxref=WP_004842012.1	CDS		metalloregulator ArsR/SmtB family transcription factor
gene-FXV78_RS04830	600	1338	1220	1194	1328	1057	843	Dbxref=WP_004842010.1	CDS		PHP domain-containing protein
gene-FXV78_RS04835	1161	2660	2280	2382	2668	1924	1473	Dbxref=WP_004842009.1	CDS		substrate-binding domain-containing protein
gene-FXV78_RS04840	171	15216	28963	23977	41111	13811	9431	Dbxref=WP_009244075.1	CDS		4Fe-4S binding protein
gene-FXV78_RS04845	651	1298	1176	1153	2394	2002	1236	Dbxref=WP_022038453.1	CDS		helix-turn-helix domain-containing protein
gene-FXV78_RS04850	1344	17626	22209	20302	21151	18953	15932	Dbxref=WP_004842006.1	CDS	dnaB	replicative DNA helicase
gene-FXV78_RS04855	447	7415	7226	6876	7382	6588	4623	Dbxref=WP_004842004.1	CDS	rplI	50S ribosomal protein L9
gene-FXV78_RS04860	2040	21539	23906	22953	21082	19446	15677	Dbxref=WP_148844602.1	CDS		DHH family phosphoesterase
gene-FXV78_RS04865	1203	7691	8272	8399	6437	5403	4297	Dbxref=WP_004841993.1	CDS		AI-2E family transporter
gene-FXV78_RS04870	267	16308	16261	16549	27224	20578	14465	Dbxref=WP_009244089.1	CDS	rpsR	30S ribosomal protein S18
gene-FXV78_RS04875	447	38192	36049	37259	52087	44059	30316	Dbxref=WP_004841984.1	CDS		single-stranded DNA-binding protein
gene-FXV78_RS04880	288	17938	17095	16430	25102	20458	13416	Dbxref=WP_024853895.1	CDS	rpsF	30S ribosomal protein S6
gene-FXV78_RS04885	189	2459	2586	2345	2284	1826	1223	Dbxref=WP_004841982.1	CDS		DUF951 domain-containing protein
gene-FXV78_RS04890	789	9683	8899	9097	7070	5515	3847	Dbxref=WP_105084796.1	CDS	srtB	class B sortase
gene-FXV78_RS04895	636	5500	5185	4922	4247	3490	2339	Dbxref=WP_039959539.1	CDS		lactate utilization protein
gene-FXV78_RS04900	912	5445	4897	4803	3958	3137	2335	Dbxref=WP_004841978.1	CDS		Cof-type HAD-IIB family hydrolase
gene-FXV78_RS04905	1515	3600	3035	3202	2710	2394	2276	Dbxref=WP_004841973.1	CDS		AAA family ATPase
gene-FXV78_RS04910	1329	4666	3529	4122	2273	2133	2196	Dbxref=WP_004841971.1	CDS		VWA-like domain-containing protein
gene-FXV78_RS04915	969	1837	1445	1593	1217	1073	1075	Dbxref=WP_004841970.1	CDS		leucine-rich repeat protein
gene-FXV78_RS04920	2529	2271	1687	1875	1914	2051	1742	Dbxref=WP_004841968.1	CDS		transglutaminase domain-containing protein
gene-FXV78_RS04925	1410	1899	1183	1488	1128	1331	1164	Dbxref=WP_022038444.1	CDS		cytosol aminopeptidase family, catalytic domain protein
gene-FXV78_RS04930	873	689	411	489	513	686	646	Dbxref=WP_004841965.1	CDS		YitT family protein
gene-FXV78_RS04935	1995	1737	1361	1393	1684	1658	1452	Dbxref=WP_004841964.1	CDS		beta-galactosidase trimerization domain-containing protein
gene-FXV78_RS04940	849	799	521	619	627	721	680	Dbxref=WP_004841963.1	CDS		carbohydrate ABC transporter permease
gene-FXV78_RS04945	888	972	665	731	643	733	654	Dbxref=WP_004841961.1	CDS		sugar ABC transporter permease
gene-FXV78_RS04950	1317	1309	893	1014	862	1024	1009	Dbxref=WP_009244101.1	CDS		extracellular solute-binding protein
gene-FXV78_RS04955	1710	5795	5195	5774	4109	3864	3409	Dbxref=WP_039959536.1	CDS		histidine kinase
gene-FXV78_RS04960	1506	4027	3659	3801	3716	3565	2870	Dbxref=WP_004841953.1	CDS		response regulator
gene-FXV78_RS04965	186	660	684	697	764	575	528	Dbxref=WP_009244104.1	CDS		hypothetical protein
gene-FXV78_RS04970	1002	2529	2405	2604	2308	2084	1757	Dbxref=WP_004841949.1	CDS		SPFH domain-containing protein
gene-FXV78_RS04975	2391	3144	2559	2683	2383	2588	2164	Dbxref=WP_004841948.1	CDS		glycoside hydrolase family 31 protein
gene-FXV78_RS04980	6714	4166	2209	2950	2455	3056	2915	Dbxref=WP_172624242.1	CDS		glycoside hydrolase N-terminal domain-containing protein
gene-FXV78_RS04985	2040	2654	1411	1979	1202	1432	1328	Dbxref=WP_004844095.1	CDS		leucine-rich repeat domain-containing protein
gene-FXV78_RS04990	4074	4514	2478	3218	2203	2670	2370	Dbxref=WP_039959992.1	CDS		chitobiase/beta-hexosaminidase C-terminal domain-containing protein
gene-FXV78_RS04995	1263	1292	759	908	674	738	713	Dbxref=WP_004844093.1	CDS		glucosaminidase domain-containing protein
gene-FXV78_RS05000	441	527	254	396	279	395	388	Dbxref=WP_039959990.1	CDS		phage holin family protein
gene-FXV78_RS05005	492	850	437	621	389	386	406	Dbxref=WP_004844091.1	CDS		hypothetical protein
gene-FXV78_RS05010	252	289	194	265	201	214	169	Dbxref=WP_009244114.1	CDS		hypothetical protein
gene-FXV78_RS05015	417	489	280	348	291	352	321	Dbxref=WP_009244115.1	CDS		hypothetical protein
gene-FXV78_RS05020	495	650	385	475	337	371	303	Dbxref=WP_004844087.1	CDS		hypothetical protein
gene-FXV78_RS05025	723	473	319	371	295	380	313	Dbxref=WP_004844086.1	CDS		hypothetical protein
gene-FXV78_RS05030	1509	2812	2151	2617	1855	2159	2030	Dbxref=WP_004844586.1	CDS		MarR family transcriptional regulator
gene-FXV78_RS05035	912	1490	1130	1271	945	938	738	Dbxref=WP_039959987.1	CDS		hypothetical protein
gene-FXV78_RS05040	1086	1292	817	994	765	874	832	Dbxref=WP_004841879.1	CDS		transposase
gene-FXV78_RS05045	486	906	483	603	429	411	337	Dbxref=WP_004844081.1	CDS		hypothetical protein
gene-FXV78_RS05050	450	757	489	591	365	363	293	Dbxref=WP_105084797.1	CDS		DUF4304 domain-containing protein
gene-FXV78_RS05055	6975	15520	8115	11641	2679	3723	3471	Dbxref=WP_039959986.1	CDS		RICIN domain-containing protein
gene-FXV78_RS05060	324	1918	1462	1548	958	1019	890	Dbxref=WP_004844077.1	CDS		helix-turn-helix domain-containing protein
gene-FXV78_RS05065	471	2961	2345	2597	1425	1364	1275	Dbxref=WP_004844076.1	CDS		ImmA/IrrE family metallo-endopeptidase
gene-FXV78_RS05080	819	3829	3903	4054	4014	3396	3165	Dbxref=WP_004844075.1	CDS		CvpA family protein
gene-FXV78_RS05085	1194	5048	4266	4241	4383	3841	3159	Dbxref=WP_004844074.1	CDS		DUF5711 family protein
gene-FXV78_RS05090	1122	2142	1766	1820	2567	2503	1836	Dbxref=WP_039959985.1	CDS		LysM peptidoglycan-binding domain-containing protein
gene-FXV78_RS05095	510	2119	1809	1910	2335	2252	2023	Dbxref=WP_039959984.1	CDS		hypothetical protein
gene-FXV78_RS05100	297	577	627	610	751	619	471	Dbxref=WP_004844071.1	CDS		zinc ribbon domain-containing protein
gene-FXV78_RS05105	357	803	832	850	962	786	584	Dbxref=WP_004844070.1	CDS		DUF2085 domain-containing protein
gene-FXV78_RS05110	939	12480	14507	14647	17647	17406	13870	Dbxref=WP_004844068.1	CDS		transketolase family protein
gene-FXV78_RS05115	837	14536	15646	14695	16232	16208	12299	Dbxref=WP_004844067.1	CDS		transketolase
gene-FXV78_RS05120	654	13647	13517	13214	14230	14148	10354	Dbxref=WP_004844066.1	CDS	fsa	fructose-6-phosphate aldolase
gene-FXV78_RS05125	1113	9421	10270	10195	11375	10919	8804	Dbxref=WP_004844065.1	CDS		LacI family transcriptional regulator
gene-FXV78_RS05130	597	8869	9884	9162	10312	10107	7260	Dbxref=WP_004844064.1	CDS	recR	recombination mediator RecR
gene-FXV78_RS05135	354	6200	6923	6261	7433	7337	4705	Dbxref=WP_004844063.1	CDS		YbaB/EbfC family nucleoid-associated protein
gene-FXV78_RS05140	1569	15871	16747	16464	16023	15940	12519	Dbxref=WP_004844062.1	CDS	dnaX	DNA polymerase III subunit gamma/tau
gene-FXV78_RS05145	1077	9310	9039	8915	8592	8710	5941	Dbxref=WP_004844061.1	CDS		6-phosphofructokinase
gene-FXV78_RS05150	864	3906	3918	3919	2800	3016	2609	Dbxref=WP_004844059.1	CDS		methionyl aminopeptidase
gene-FXV78_RS05155	855	3479	3192	3257	4066	3741	2696	Dbxref=WP_004844058.1	CDS		pyridoxamine kinase
gene-FXV78_RS05160	2082	9420	8423	8435	11251	10051	7052	Dbxref=WP_009244140.1	CDS		glycoside hydrolase family 13 protein
gene-FXV78_RS05165	1821	13929	14208	14412	18884	15022	10527	Dbxref=WP_004844056.1	CDS	ftsH	ATP-dependent zinc metalloprotease FtsH
gene-FXV78_RS05170	528	5157	4203	4002	4967	4004	2520	Dbxref=WP_004844055.1	CDS	hpt	hypoxanthine phosphoribosyltransferase
gene-FXV78_RS05175	1410	3087	2239	2313	2487	2351	1821	Dbxref=WP_004844054.1	CDS	tilS	tRNA lysidine(34) synthetase TilS
gene-FXV78_RS05180	1431	1594	968	1134	957	1273	1202	Dbxref=WP_004844053.1	CDS		SpoIIE family protein phosphatase
gene-FXV78_RS05185	339	1808	1620	1700	1808	1312	1108	Dbxref=WP_022038417.1	CDS		septum formation initiator family protein
gene-FXV78_RS05190	309	1415	1280	1217	1315	1311	1026	Dbxref=WP_004844051.1	CDS		spore cortex biosynthesis protein YabQ
gene-FXV78_RS05195	285	1308	1150	1044	1293	1062	797	Dbxref=WP_004844050.1	CDS	yabP	sporulation protein YabP
gene-FXV78_RS05200	240	954	857	763	996	828	518	Dbxref=WP_004844049.1	CDS		RNA-binding S4 domain-containing protein
gene-FXV78_RS05205	276	14377	15411	14003	17106	10134	5845	Dbxref=WP_004844047.1	CDS		HU family DNA-binding protein
gene-FXV78_RS05210	1731	15132	14696	14800	19367	16094	10259	Dbxref=WP_004844045.1	CDS		phospho-sugar mutase
gene-FXV78_RS05215	1071	1423	1068	1123	2247	1708	1361	Dbxref=WP_009244147.1	CDS		hypothetical protein
gene-FXV78_RS05220	1335	5716	5650	5512	7209	5503	3870	Dbxref=WP_004844043.1	CDS		CCA tRNA nucleotidyltransferase
gene-FXV78_RS05225	1488	3199	2490	2640	3535	2732	2003	Dbxref=WP_004844042.1	CDS		AAA family ATPase
gene-FXV78_RS05230	1056	2958	2566	2704	3240	2667	1816	Dbxref=WP_004844041.1	CDS		exonuclease SbcCD subunit D
gene-FXV78_RS05235	1392	30919	28548	29488	26579	20117	13466	Dbxref=WP_004844040.1	CDS	asnS	asparagine--tRNA ligase
gene-FXV78_RS05240	729	1331	974	1035	946	906	693	Dbxref=WP_004844039.1	CDS		DUF5640 domain-containing protein
gene-FXV78_RS05245	1734	1601	1055	1221	1469	1648	1435	Dbxref=WP_039959979.1	CDS		[FeFe] hydrogenase, group A
gene-FXV78_RS05250	1902	1565	999	1155	1315	1525	1275	Dbxref=WP_004844037.1	CDS		NADH-quinone oxidoreductase subunit NuoF
gene-FXV78_RS05255	474	370	228	260	356	435	365	Dbxref=WP_022038408.1	CDS		NAD(P)H-dependent oxidoreductase subunit E
gene-FXV78_RS05260	795	481	235	258	299	545	544	Dbxref=WP_233447406.1	CDS		LysR family transcriptional regulator
gene-FXV78_RS05265	1224	5038	4583	4555	5136	4141	2405	Dbxref=WP_039959996.1	CDS	tyrS	tyrosine--tRNA ligase
gene-FXV78_RS05270	744	2338	1968	2073	2340	1796	1513	Dbxref=WP_004844032.1	CDS		copper homeostasis protein CutC
gene-FXV78_RS05275	1458	2234	1808	2222	2490	2411	2158	Dbxref=WP_004844031.1	CDS	nagE	N-acetylglucosamine-specific PTS transporter subunit IIBC
gene-FXV78_RS05280	489	612	422	448	624	667	446	Dbxref=WP_004844030.1	CDS		PTS glucose transporter subunit IIA
gene-FXV78_RS05285	837	719	525	609	774	860	556	Dbxref=WP_004844029.1	CDS		PRD domain-containing protein
gene-FXV78_RS05290	732	7039	6315	6605	7141	6581	4943	Dbxref=WP_004844028.1	CDS	nagB	glucosamine-6-phosphate deaminase
gene-FXV78_RS05295	741	3892	3634	3714	3893	3174	2664	Dbxref=WP_004844027.1	CDS	truA	tRNA pseudouridine(38-40) synthase TruA
gene-FXV78_RS05300	825	5292	5454	5456	4892	4501	3966	Dbxref=WP_004844026.1	CDS		energy-coupling factor transporter transmembrane protein EcfT
gene-FXV78_RS05305	873	4330	4108	3840	3918	3472	2675	Dbxref=WP_004844025.1	CDS		energy-coupling factor transporter ATPase
gene-FXV78_RS05310	846	3936	3438	3382	3151	2738	2279	Dbxref=WP_004844024.1	CDS		energy-coupling factor transporter ATPase
gene-FXV78_RS05315	942	3812	3414	3761	2700	2622	2745	Dbxref=WP_004844023.1	CDS		DMT family transporter
gene-FXV78_RS05320	519	2289	2180	2128	2365	2148	1401	Dbxref=WP_004844021.1	CDS		peptidylprolyl isomerase
gene-FXV78_RS05325	918	1297	1168	1211	917	1041	951	Dbxref=WP_004844020.1	CDS		hypothetical protein
gene-FXV78_RS05330	252	418	379	397	339	389	377	Dbxref=WP_009244164.1	CDS		helix-turn-helix domain-containing protein
gene-FXV78_RS05335	1113	3313	2953	3052	7490	8985	5685	Dbxref=WP_004844018.1	CDS	ugpC	sn-glycerol-3-phosphate ABC transporter ATP-binding protein UgpC
gene-FXV78_RS05340	924	5560	4426	4803	6208	6619	4459	Dbxref=WP_004844017.1	CDS		helix-turn-helix domain-containing protein
gene-FXV78_RS05345	498	3092	2566	2724	4217	4528	2911	Dbxref=WP_004844016.1	CDS		DUF6106 family protein
gene-FXV78_RS05350	822	1559	1471	1519	1449	1550	1432	Dbxref=WP_004841748.1	CDS		IS3 family transposase
gene-FXV78_RS18170	348	664	641	578	717	714	662	Dbxref=WP_004615306.1	CDS		transposase
gene-FXV78_RS05355	2010	2190	1907	2003	2236	2267	2094	Dbxref=WP_004844014.1	CDS		extracellular solute-binding protein
gene-FXV78_RS05360	1104	994	732	766	719	955	786	Dbxref=WP_004844013.1	CDS		substrate-binding domain-containing protein
gene-FXV78_RS05365	363	515	380	421	385	463	379	Dbxref=WP_004844012.1	CDS		sensory rhodopsin transducer
gene-FXV78_RS05370	1179	1197	960	1037	1101	1246	1042	Dbxref=WP_039959973.1	CDS		M24 family metallopeptidase
gene-FXV78_RS05375	933	698	417	453	554	592	586	Dbxref=WP_004844010.1	CDS		Rpn family recombination-promoting nuclease/putative transposase
gene-FXV78_RS05380	1086	558	392	414	448	609	625	Dbxref=WP_148844604.1	CDS		transposase
gene-FXV78_RS05385	1023	2019	1753	1869	2131	1634	1314	Dbxref=WP_004844009.1	CDS		HAMP domain-containing histidine kinase
gene-FXV78_RS05390	672	1807	1467	1500	1523	1230	931	Dbxref=WP_004844008.1	CDS		response regulator transcription factor
gene-FXV78_RS05395	2049	5969	4543	5195	3752	3190	2929	Dbxref=WP_004844007.1	CDS		ABC transporter permease
gene-FXV78_RS05400	777	1645	1157	1391	1154	1115	1008	Dbxref=WP_039959971.1	CDS		ABC transporter ATP-binding protein
gene-FXV78_RS05405	1884	16811	18255	19417	15826	11866	9150	Dbxref=WP_004844005.1	CDS		ABC transporter ATP-binding protein/permease
gene-FXV78_RS05410	1734	14133	13421	14315	11001	8062	6193	Dbxref=WP_004844004.1	CDS		ABC transporter ATP-binding protein/permease
gene-FXV78_RS05415	492	3750	3153	3278	3177	2377	1683	Dbxref=WP_004844003.1	CDS		MarR family transcriptional regulator
gene-FXV78_RS05420	321	166	93	144	140	233	230	Dbxref=WP_004844001.1	CDS		ABC transporter permease
gene-FXV78_RS05425	774	10761	10136	11113	10404	8812	5218	Dbxref=WP_004844000.1	CDS		ATP-binding cassette domain-containing protein
gene-FXV78_RS05430	882	16857	15948	16321	15696	12942	8473	Dbxref=WP_004843999.1	CDS		ABC transporter
gene-FXV78_RS05435	1011	19651	16424	17621	17766	14929	9296	Dbxref=WP_004843998.1	CDS		ABC transporter substrate-binding protein
gene-FXV78_RS05440	1440	49063	56297	50438	100703	86573	59345	Dbxref=WP_004843996.1	CDS		MFS transporter
gene-FXV78_RS05445	924	15725	16574	14865	33339	28127	18768	Dbxref=WP_004843995.1	CDS	rihC	ribonucleoside hydrolase RihC
gene-FXV78_RS05450	894	9463	9018	7912	15645	13227	8257	Dbxref=WP_004843994.1	CDS		ribokinase
gene-FXV78_RS05455	1182	9083	9708	9129	22560	18885	13431	Dbxref=WP_004843993.1	CDS		iron-containing alcohol dehydrogenase
gene-FXV78_RS05460	666	5617	5471	4910	12843	11298	7247	Dbxref=WP_004843992.1	CDS		HAD hydrolase-like protein
gene-FXV78_RS05465	972	24184	23900	23168	42555	44147	30883	Dbxref=WP_004843991.1	CDS		nucleoside hydrolase
gene-FXV78_RS05470	978	20194	19961	19925	40341	39820	28807	Dbxref=WP_004843990.1	CDS		carbohydrate kinase family protein
gene-FXV78_RS05475	702	13299	13407	13602	27365	27824	19807	Dbxref=WP_039959970.1	CDS		phosphoribosylanthranilate isomerase
gene-FXV78_RS05480	810	9457	9494	9192	20793	20422	13643	Dbxref=WP_004843988.1	CDS		energy-coupling factor ABC transporter ATP-binding protein
gene-FXV78_RS05485	855	12772	12481	11741	25532	27684	17581	Dbxref=WP_004843987.1	CDS		energy-coupling factor ABC transporter ATP-binding protein
gene-FXV78_RS05490	843	10162	11006	10452	22777	22693	14488	Dbxref=WP_004843986.1	CDS		energy-coupling factor transporter transmembrane protein EcfT
gene-FXV78_RS05495	645	9481	9226	9044	14405	13386	8871	Dbxref=WP_004843985.1	CDS		ECF transporter S component
gene-FXV78_RS05500	1899	5750	4398	5137	4177	4108	2889	Dbxref=WP_004843984.1	CDS		PfkB family carbohydrate kinase
gene-FXV78_RS05505	291	1596	1244	1310	1274	1334	939	Dbxref=WP_004843983.1	CDS		DUF4318 domain-containing protein
gene-FXV78_RS05510	249	778	721	778	932	833	615	Dbxref=WP_004843981.1	CDS		hypothetical protein
gene-FXV78_RS05515	1509	2591	2034	2239	1619	1989	1951	Dbxref=WP_118227401.1	CDS		MarR family transcriptional regulator
gene-FXV78_RS05520	555	278	133	168	180	278	306	Dbxref=WP_004844097.1	CDS		hypothetical protein
gene-FXV78_RS05525	204	139	57	79	85	162	156	Dbxref=WP_081448196.1	CDS		hypothetical protein
gene-FXV78_RS18175	249	198	93	137	127	198	180	Dbxref=WP_226972112.1	CDS		hypothetical protein
gene-FXV78_RS05540	495	2358	1728	1936	1413	1396	1986	Dbxref=WP_004844101.1	CDS		QueT transporter family protein
gene-FXV78_RS05545	2433	6320	5208	5536	4991	5082	3886	Dbxref=WP_004844102.1	CDS		C39 family peptidase
gene-FXV78_RS05550	1170	2323	2031	2130	2050	2127	1562	Dbxref=WP_004844103.1	CDS		SAM-dependent methyltransferase
gene-FXV78_RS05555	2604	6772	5807	6562	4422	4182	3439	Dbxref=WP_004844104.1	CDS		HAMP domain-containing histidine kinase
gene-FXV78_RS05560	696	2058	1554	1818	1225	1113	937	Dbxref=WP_009244190.1	CDS		response regulator transcription factor
gene-FXV78_RS05565	807	570	317	381	338	574	498	Dbxref=WP_004844106.1	CDS		LysM peptidoglycan-binding domain-containing protein
gene-FXV78_RS05570	1206	3847	3675	4231	2430	2100	1685	Dbxref=WP_009244191.1	CDS		site-specific integrase
gene-FXV78_RS05575	186	732	774	763	520	447	351	Dbxref=WP_004844108.1	CDS		helix-turn-helix domain-containing protein
gene-FXV78_RS05580	1119	4978	4436	4663	2176	2069	1623	Dbxref=WP_233447357.1	CDS		replication initiation factor domain-containing protein
gene-FXV78_RS05585	333	2564	2253	2626	1238	1151	844	Dbxref=WP_009244196.1	CDS		hypothetical protein
gene-FXV78_RS05590	840	5599	4590	4693	4054	4158	2602	Dbxref=WP_004844111.1	CDS		helix-turn-helix domain-containing protein
gene-FXV78_RS05595	369	7592	11491	9100	5316	3390	2186	Dbxref=WP_004844112.1	CDS		hypothetical protein
gene-FXV78_RS05600	1134	25515	32472	25420	17168	10461	6384	Dbxref=WP_004844113.1	CDS		hypothetical protein
gene-FXV78_RS05605	708	564	358	435	593	764	620	Dbxref=WP_004844115.1	CDS		hypothetical protein
gene-FXV78_RS17815	168	277	183	193	310	366	273	Dbxref=WP_004844116.1	CDS		hypothetical protein
gene-FXV78_RS05610	792	850	526	663	815	1045	784	Dbxref=WP_004844117.1	CDS		acyl-CoA dehydratase activase
gene-FXV78_RS05615	1647	1518	992	1070	1361	1827	1440	Dbxref=WP_004844118.1	CDS		2-hydroxyacyl-CoA dehydratase family protein
gene-FXV78_RS05620	1209	1140	819	886	1120	1348	1116	Dbxref=WP_004844119.1	CDS		2-hydroxyacyl-CoA dehydratase family protein
gene-FXV78_RS05625	768	772	519	644	697	809	719	Dbxref=WP_004844120.1	CDS		AAA family ATPase
gene-FXV78_RS05630	2274	1861	1167	1376	1568	1777	1637	Dbxref=WP_039960006.1	CDS		FAD-dependent oxidoreductase
gene-FXV78_RS05635	441	1531	1502	1495	2248	1786	1154	Dbxref=WP_004844123.1	CDS		GNAT family N-acetyltransferase
gene-FXV78_RS05640	1389	5489	4740	4667	7138	6094	4372	Dbxref=WP_004844124.1	CDS	hydA	dihydropyrimidinase
gene-FXV78_RS05645	645	679	537	574	564	784	744	Dbxref=WP_004844125.1	CDS		helix-turn-helix transcriptional regulator
gene-FXV78_RS05650	933	12536	11016	12033	19060	21292	14253	Dbxref=WP_004844127.1	CDS		alpha/beta fold hydrolase
gene-FXV78_RS05655	1371	14397	13074	13998	19405	22119	15252	Dbxref=WP_004844128.1	CDS		citrate/2-methylcitrate synthase
gene-FXV78_RS05660	876	1697	1510	1514	1859	1871	1367	Dbxref=WP_009244207.1	CDS	rsmA	16S rRNA (adenine(1518)-N(6)/adenine(1519)-N(6))-dimethyltransferase RsmA
gene-FXV78_RS05665	768	1190	973	1012	1161	1186	868	Dbxref=WP_039960022.1	CDS		TatD family hydrolase
gene-FXV78_RS05670	720	742	594	651	802	802	721	Dbxref=WP_004844133.1	CDS		Rpn family recombination-promoting nuclease/putative transposase
gene-FXV78_RS05675	1953	2068	1470	1639	1467	1557	1293	Dbxref=WP_004844135.1	CDS		beta-propeller domain-containing protein
gene-FXV78_RS05680	525	479	472	447	506	460	395	Dbxref=WP_009244212.1	CDS		RNA polymerase sigma factor
gene-FXV78_RS05685	2268	30330	35825	31776	25233	20296	14204	Dbxref=WP_004844137.1	CDS		hydratase
gene-FXV78_RS05690	594	2846	3054	3072	3229	2509	1789	Dbxref=WP_004844138.1	CDS		FHA domain-containing protein
gene-FXV78_RS05695	825	990	803	813	779	878	781	Dbxref=WP_004844139.1	CDS		creatininase family protein
gene-FXV78_RS05700	870	661	378	437	429	590	569	Dbxref=WP_004844140.1	CDS		amidohydrolase
gene-FXV78_RS05705	1365	699	380	463	560	757	704	Dbxref=WP_004844141.1	CDS		MFS transporter
gene-FXV78_RS05710	909	1099	925	825	816	1050	921	Dbxref=WP_004844142.1	CDS		AraC family transcriptional regulator
gene-FXV78_RS05715	1350	11552	11971	11743	11633	12297	7596	Dbxref=WP_004844143.1	CDS		glucose-6-phosphate isomerase
gene-FXV78_RS05720	777	398	204	282	277	449	465	Dbxref=WP_004844144.1	CDS		hypothetical protein
gene-FXV78_RS05725	243	2250	1621	2034	2345	1901	951	Dbxref=WP_004844146.1	CDS		TIGR03905 family TSCPD domain-containing protein
gene-FXV78_RS05730	501	941	827	786	851	771	564	Dbxref=WP_004844147.1	CDS		DUF6147 family protein
gene-FXV78_RS05735	783	1378	1079	1093	1133	991	753	Dbxref=WP_004844148.1	CDS		DUF4367 domain-containing protein
gene-FXV78_RS05740	1065	3533	3248	3142	3067	3032	2121	Dbxref=WP_004844149.1	CDS		undecaprenyldiphospho-muramoylpentapeptide beta-N-acetylglucosaminyltransferase
gene-FXV78_RS05745	543	2003	2198	2039	1956	1665	1218	Dbxref=WP_004844150.1	CDS		sigma-70 family RNA polymerase sigma factor
gene-FXV78_RS05750	408	1777	1843	1680	1590	1340	914	Dbxref=WP_004844151.1	CDS		HIT family protein
gene-FXV78_RS05755	732	608	386	477	439	626	606	Dbxref=WP_004844153.1	CDS		HAMP domain-containing histidine kinase
gene-FXV78_RS05760	603	761	649	647	653	673	731	Dbxref=WP_004844154.1	CDS		rhomboid family intramembrane serine protease
gene-FXV78_RS05765	795	476	237	290	351	578	513	Dbxref=WP_004844155.1	CDS		DUF6382 domain-containing protein
gene-FXV78_RS05770	396	265	140	196	219	336	311	Dbxref=WP_004844156.1	CDS		pilus assembly protein
gene-FXV78_RS05775	432	344	172	240	255	382	425	Dbxref=WP_004844157.1	CDS		A24 family peptidase
gene-FXV78_RS05780	801	507	278	305	375	638	598	Dbxref=WP_004844158.1	CDS		pilus assembly protein
gene-FXV78_RS05785	1368	899	423	588	617	913	907	Dbxref=WP_004844159.1	CDS		DUF5702 domain-containing protein
gene-FXV78_RS05790	204	231	94	112	140	228	254	Dbxref=WP_004844160.1	CDS		hypothetical protein
gene-FXV78_RS05795	1224	660	318	408	491	769	734	Dbxref=WP_004844161.1	CDS		type II secretion system F family protein
gene-FXV78_RS05800	699	424	180	269	298	517	490	Dbxref=WP_004844162.1	CDS		type II secretion system F family protein
gene-FXV78_RS05805	1236	972	497	693	726	1093	909	Dbxref=WP_004844163.1	CDS		CpaF family protein
gene-FXV78_RS05810	933	1000	553	739	1040	1207	895	Dbxref=WP_004844164.1	CDS		hypothetical protein
gene-FXV78_RS05815	210	205	107	110	120	210	183	Dbxref=WP_004844166.1	CDS		pro-sigmaK processing inhibitor BofA family protein
gene-FXV78_RS05820	489	6061	5715	5334	5146	4300	3199	Dbxref=WP_004844167.1	CDS		dCMP deaminase family protein
gene-FXV78_RS05825	630	6056	6509	6235	5755	4903	3388	Dbxref=WP_004844168.1	CDS	upp	uracil phosphoribosyltransferase
gene-FXV78_RS05830	1533	12781	14013	13494	11010	9632	7925	Dbxref=WP_172624261.1	CDS		L-threonylcarbamoyladenylate synthase
gene-FXV78_RS05835	723	445	221	273	272	453	435	Dbxref=WP_233447358.1	CDS		N-acetylmuramoyl-L-alanine amidase
gene-FXV78_RS05840	1926	2745	2108	2268	2977	3202	2339	Dbxref=WP_039960010.1	CDS		FAD-dependent oxidoreductase
gene-FXV78_RS05845	936	688	355	459	431	634	657	Dbxref=WP_004844172.1	CDS		AraC family transcriptional regulator
gene-FXV78_RS05850	849	682	579	639	796	871	751	Dbxref=WP_004844173.1	CDS		AraC family transcriptional regulator
gene-FXV78_RS05855	1362	742	473	589	582	871	865	Dbxref=WP_039960013.1	CDS		glycoside-pentoside-hexuronide (GPH):cation symporter
gene-FXV78_RS05860	753	516	274	354	434	619	574	Dbxref=WP_004844175.1	CDS		alpha/beta fold hydrolase
gene-FXV78_RS05865	1938	6916	5691	6474	4747	5062	4399	Dbxref=WP_004844176.1	CDS		glycosyl hydrolase family 18 protein
gene-FXV78_RS05870	228	201	180	163	184	241	243	Dbxref=WP_004844177.1	CDS		hypothetical protein
gene-FXV78_RS05875	720	10181	10049	9589	10419	11017	7572	Dbxref=WP_004844178.1	CDS		adaptor protein MecA
gene-FXV78_RS05880	204	4605	3435	3212	2746	2389	956	Dbxref=WP_004844179.1	CDS		DUF1858 domain-containing protein
gene-FXV78_RS05885	1095	3382	2167	2997	1112	1105	1051	Dbxref=WP_004844183.1	CDS		NlpC/P60 family protein
gene-FXV78_RS05890	396	33069	40923	37800	18570	22431	19076	Dbxref=WP_009244289.1	CDS		transcriptional repressor
gene-FXV78_RS05895	543	28737	38108	31579	21022	20080	14482	Dbxref=WP_004844185.1	CDS		NADH peroxidase
gene-FXV78_RS05900	249	212	158	168	258	229	219	Dbxref=WP_004844186.1	CDS		GIY-YIG nuclease family protein
gene-FXV78_RS05905	717	461	237	337	483	549	472	Dbxref=WP_009244290.1	CDS		M23 family metallopeptidase
gene-FXV78_RS05910	975	650	356	454	706	804	716	Dbxref=WP_009244291.1	CDS		SpoIID/LytB domain-containing protein
gene-FXV78_RS05915	957	16011	20306	18643	24832	17711	12688	Dbxref=WP_004844189.1	CDS		hypothetical protein
gene-FXV78_RS05920	2472	36467	43007	39213	53658	39835	26183	Dbxref=WP_004844190.1	CDS		glycogen/starch/alpha-glucan phosphorylase
gene-FXV78_RS05925	3156	32807	35603	33023	42429	31753	19922	Dbxref=WP_004844191.1	CDS	ileS	isoleucine--tRNA ligase
gene-FXV78_RS05945	1200	1656	927	1250	819	1025	964	Dbxref=WP_233447359.1	CDS		Nramp family divalent metal transporter
gene-FXV78_RS05950	816	1350	849	1081	636	735	665	Dbxref=WP_233447360.1	CDS		dihydrodipicolinate synthase family protein
gene-FXV78_RS05955	996	12706	10698	12035	3986	3342	2538	Dbxref=WP_039959427.1	CDS		LacI family transcriptional regulator
gene-FXV78_RS05960	1023	11016	12134	10222	13667	8506	6597	Dbxref=WP_004841358.1	CDS		DnaJ domain-containing protein
gene-FXV78_RS05965	441	90042	141935	96299	113175	61420	33274	Dbxref=WP_004841356.1	CDS		Hsp20/alpha crystallin family protein
gene-FXV78_RS05970	1223	1657	1424	1426	1303	1236	1035		CDS		site-specific integrase
gene-FXV78_RS05975	195	120	54	76	80	154	139	Dbxref=WP_004841353.1	CDS		hypothetical protein
gene-FXV78_RS17820	150	100	55	70	81	110	116	Dbxref=WP_004841350.1	CDS		hypothetical protein
gene-FXV78_RS05980	555	777	578	630	709	814	586	Dbxref=WP_004841349.1	CDS		helix-turn-helix domain-containing protein
gene-FXV78_RS05985	702	11538	9956	10824	16005	14089	11702	Dbxref=WP_004841347.1	CDS		2Fe-2S iron-sulfur cluster-binding protein
gene-FXV78_RS05990	1557	25466	22339	23584	33955	31653	25240	Dbxref=WP_009246016.1	CDS		FAD-binding protein
gene-FXV78_RS05995	540	11055	9503	10160	13581	13717	11175	Dbxref=WP_004841344.1	CDS		hypothetical protein
gene-FXV78_RS06000	510	8834	8168	9184	11524	11276	9493	Dbxref=WP_004841343.1	CDS		hypothetical protein
gene-FXV78_RS06005	2352	29519	30092	31376	36535	35915	31884	Dbxref=WP_039959425.1	CDS	cadA	cadmium-translocating P-type ATPase
gene-FXV78_RS06010	357	4800	5420	5464	5963	5259	4254	Dbxref=WP_004841340.1	CDS		metalloregulator ArsR/SmtB family transcription factor
gene-FXV78_RS06015	696	376	178	225	205	374	369	Dbxref=WP_233447361.1	CDS		DUF6040 family protein
gene-FXV78_RS06020	1242	524	258	313	323	555	549	Dbxref=WP_009245732.1	CDS		relaxase/mobilization nuclease domain-containing protein
gene-FXV78_RS06025	381	186	82	120	116	215	152	Dbxref=WP_009245733.1	CDS		plasmid mobilization relaxosome protein MobC
gene-FXV78_RS06035	258	166	81	118	112	197	180	Dbxref=WP_004841328.1	CDS		hypothetical protein
gene-FXV78_RS06040	234	2662	1921	2344	1512	1097	882	Dbxref=WP_004841326.1	CDS		helix-turn-helix transcriptional regulator
gene-FXV78_RS06045	447	288	164	160	180	310	300	Dbxref=WP_004841324.1	CDS		hypothetical protein
gene-FXV78_RS06050	945	490	217	304	305	487	579	Dbxref=WP_172624243.1	CDS		ParM/StbA family protein
gene-FXV78_RS06055	1800	815	357	443	544	828	832	Dbxref=WP_233447362.1	CDS		phage/plasmid primase, P4 family
gene-FXV78_RS06060	348	216	122	152	135	233	222	Dbxref=WP_039959422.1	CDS		TnpV protein
gene-FXV78_RS06065	567	727	551	627	635	662	706	Dbxref=WP_004841314.1	CDS		manganese efflux pump MntP family protein
gene-FXV78_RS06070	2331	7953	7208	7375	5810	5482	4821	Dbxref=WP_004841313.1	CDS	feoB	ferrous iron transport protein B
gene-FXV78_RS06075	1758	4828	4265	4521	15783	8879	5453	Dbxref=WP_004841312.1	CDS		1-deoxy-D-xylulose-5-phosphate synthase
gene-FXV78_RS06080	453	615	498	575	720	598	507	Dbxref=WP_004841311.1	CDS		DUF1653 domain-containing protein
gene-FXV78_RS06085	246	372	279	314	387	392	287	Dbxref=WP_004841310.1	CDS		hypothetical protein
gene-FXV78_RS06090	273	294	262	262	299	331	260	Dbxref=WP_004841308.1	CDS		hypothetical protein
gene-FXV78_RS06100	195	250	181	172	268	245	181	Dbxref=WP_004841307.1	CDS		hypothetical protein
gene-FXV78_RS06105	651	711	574	593	816	761	584	Dbxref=WP_039959419.1	CDS		ribulose-phosphate 3-epimerase
gene-FXV78_RS06110	1062	1234	1081	1087	1521	1407	1200	Dbxref=WP_233447407.1	CDS		TRAP transporter large permease
gene-FXV78_RS06120	876	8220	7507	7985	7343	5184	3924	Dbxref=WP_004841299.1	CDS		DUF3881 family protein
gene-FXV78_RS06125	1287	10637	10803	10594	11013	7181	4876	Dbxref=WP_039959417.1	CDS	serS	serine--tRNA ligase
gene-FXV78_RS06130	480	3345	3107	3289	3585	2112	1282	Dbxref=WP_004841294.1	CDS		DUF4446 family protein
gene-FXV78_RS06135	909	6148	5760	5959	5967	3899	2394	Dbxref=WP_004841292.1	CDS		ParB/RepB/Spo0J family partition protein
gene-FXV78_RS06140	768	5467	5193	5298	4823	3227	1930	Dbxref=WP_004841290.1	CDS		AAA family ATPase
gene-FXV78_RS06145	984	3772	4440	3818	2402	1787	1265	Dbxref=WP_039959416.1	CDS		alpha/beta fold hydrolase
gene-FXV78_RS06150	714	4551	4294	4192	5743	4576	2957	Dbxref=WP_004841284.1	CDS	rsmG	16S rRNA (guanine(527)-N(7))-methyltransferase RsmG
gene-FXV78_RS06155	1908	10982	10026	10067	12607	11072	7324	Dbxref=WP_004841282.1	CDS	mnmG	tRNA uridine-5-carboxymethylaminomethyl(34) synthesis enzyme MnmG
gene-FXV78_RS06160	1377	7177	6166	6558	8124	7216	4591	Dbxref=WP_004841281.1	CDS	mnmE	tRNA uridine-5-carboxymethylaminomethyl(34) synthesis GTPase MnmE
gene-FXV78_RS06165	786	20087	20309	20783	26165	20806	15102	Dbxref=WP_004841279.1	CDS		protein jag
gene-FXV78_RS06170	1299	32572	33254	33989	38295	32147	24742	Dbxref=WP_004841278.1	CDS		YidC/Oxa1 family membrane protein insertase
gene-FXV78_RS06175	213	10811	11100	12094	10970	9591	7186	Dbxref=WP_024853645.1	CDS	yidD	membrane protein insertion efficiency factor YidD
gene-FXV78_RS06180	336	13308	12820	13622	13511	11531	7903	Dbxref=WP_004841274.1	CDS	rnpA	ribonuclease P protein component
gene-FXV78_RS06185	135	15440	14667	14267	19980	11031	7097	Dbxref=WP_004841272.1	CDS	rpmH	50S ribosomal protein L34
gene-FXV78_RS06190	1371	9048	10091	10000	9271	8506	6164	Dbxref=WP_004841269.1	CDS	dnaA	chromosomal replication initiator protein DnaA
gene-FXV78_RS06195	1110	4557	4747	4642	6108	5160	3502	Dbxref=WP_004841267.1	CDS	dnaN	DNA polymerase III subunit beta
gene-FXV78_RS06200	216	1801	1678	1562	2441	2175	1211	Dbxref=WP_004841265.1	CDS		RNA-binding S4 domain-containing protein
gene-FXV78_RS06205	1086	16233	16320	18082	10824	9116	6657	Dbxref=WP_004841263.1	CDS	recF	DNA replication/repair protein RecF
gene-FXV78_RS06210	1938	24389	24148	25086	19217	16523	11724	Dbxref=WP_004841262.1	CDS	gyrB	DNA topoisomerase (ATP-hydrolyzing) subunit B
gene-FXV78_RS06215	2514	37938	38372	39882	29905	25800	19351	Dbxref=WP_004841261.1	CDS	gyrA	DNA gyrase subunit A
gene-FXV78_RS06220	1008	7296	5955	6476	3500	4176	2966	Dbxref=WP_004841260.1	CDS		hypothetical protein
gene-FXV78_RS06225	846	4014	3642	3643	2562	2163	1408	Dbxref=WP_004841258.1	CDS		fumarate hydratase
gene-FXV78_RS06230	561	3068	2840	2788	2155	1960	1332	Dbxref=WP_004841256.1	CDS		Fe-S-containing hydro-lyase
gene-FXV78_RS06235	732	3089	3335	3167	2531	2125	1545	Dbxref=WP_004841255.1	CDS		1-acyl-sn-glycerol-3-phosphate acyltransferase
gene-FXV78_RS06240	918	4796	4444	4692	3176	2607	2036	Dbxref=WP_004841253.1	CDS		LysR family transcriptional regulator
gene-FXV78_RS06245	1041	837	581	662	457	620	582	Dbxref=WP_004841252.1	CDS		ATP-binding cassette domain-containing protein
gene-FXV78_RS06250	660	692	511	570	400	533	486	Dbxref=WP_039959428.1	CDS		ABC transporter permease
gene-FXV78_RS06255	837	575	388	496	408	507	468	Dbxref=WP_004841248.1	CDS		MetQ/NlpA family ABC transporter substrate-binding protein
gene-FXV78_RS06325	1425	1409	1076	1149	1680	1519	1255	Dbxref=WP_004844778.1	CDS		aminotransferase class I/II-fold pyridoxal phosphate-dependent enzyme
gene-FXV78_RS06330	594	804	615	703	1031	1001	821	Dbxref=WP_004844779.1	CDS		guanylate kinase
gene-FXV78_RS06335	1284	737	385	478	543	814	847	Dbxref=WP_039960210.1	CDS		MATE family efflux transporter
gene-FXV78_RS06340	882	571	287	376	431	681	694	Dbxref=WP_004844781.1	CDS		sugar ABC transporter permease
gene-FXV78_RS06345	837	469	223	311	377	604	602	Dbxref=WP_004844782.1	CDS		carbohydrate ABC transporter permease
gene-FXV78_RS06350	1302	693	365	402	511	810	781	Dbxref=WP_004844783.1	CDS		ABC transporter substrate-binding protein
gene-FXV78_RS06355	1500	731	402	457	568	851	837	Dbxref=WP_225084493.1	CDS		CehA/McbA family metallohydrolase
gene-FXV78_RS06360	723	383	181	225	312	421	394	Dbxref=WP_004844785.1	CDS		HAD family hydrolase
gene-FXV78_RS06365	1086	588	305	387	479	635	644	Dbxref=WP_004844786.1	CDS	ugpC	sn-glycerol-3-phosphate ABC transporter ATP-binding protein UgpC
gene-FXV78_RS06370	996	8102	7243	7118	7396	6708	3922	Dbxref=WP_004844788.1	CDS	holB	DNA polymerase III subunit delta'
gene-FXV78_RS06375	906	5292	5323	5216	5681	5044	3542	Dbxref=WP_004844789.1	CDS		stage 0 sporulation family protein
gene-FXV78_RS06380	699	2953	2462	2462	2596	2583	1992	Dbxref=WP_004844790.1	CDS		tRNA1(Val) (adenine(37)-N6)-methyltransferase
gene-FXV78_RS06385	846	1513	1122	1127	1412	1385	967	Dbxref=WP_004844791.1	CDS	rsmI	16S rRNA (cytidine(1402)-2'-O)-methyltransferase
gene-FXV78_RS06390	660	1994	1965	1854	2555	2819	1985	Dbxref=WP_004844792.1	CDS		ABC transporter ATP-binding protein
gene-FXV78_RS06395	531	429	198	274	271	465	469	Dbxref=WP_004844793.1	CDS		spore maturation protein
gene-FXV78_RS06400	1755	937	482	603	661	1058	991	Dbxref=WP_004844794.1	CDS		DUF885 domain-containing protein
gene-FXV78_RS06405	612	378	217	238	276	449	432	Dbxref=WP_004844795.1	CDS		nucleoside recognition protein
gene-FXV78_RS06410	792	4394	3368	3689	2329	2502	2180	Dbxref=WP_004844796.1	CDS		HD domain-containing protein
gene-FXV78_RS17825	159	881	589	747	573	560	441	Dbxref=WP_009245927.1	CDS		hypothetical protein
gene-FXV78_RS06415	699	2381	1949	2126	1902	1603	1145	Dbxref=WP_004844725.1	CDS		LytTR family DNA-binding domain-containing protein
gene-FXV78_RS06420	1293	3437	3083	3158	3246	2681	1915	Dbxref=WP_004844726.1	CDS		ATP-binding protein
gene-FXV78_RS06425	1923	1514	1064	1263	1239	1417	1239	Dbxref=WP_004844727.1	CDS		beta-galactosidase
gene-FXV78_RS06430	1560	1320	1005	1116	1270	1389	1326	Dbxref=WP_009245925.1	CDS		MFS transporter
gene-FXV78_RS06435	1365	3739	3138	3171	2379	2459	1890	Dbxref=WP_039960188.1	CDS		DUF5716 family protein
gene-FXV78_RS06440	645	2093	1751	1688	1393	1540	1087	Dbxref=WP_004844730.1	CDS		DUF4194 domain-containing protein
gene-FXV78_RS06445	3357	8013	6930	7289	6196	6265	4869	Dbxref=WP_004844731.1	CDS		chromosome segregation protein SMC
gene-FXV78_RS06450	1257	3459	3049	3123	2858	2656	1953	Dbxref=WP_024853612.1	CDS		DUF2220 family protein
gene-FXV78_RS06455	570	1965	1900	1841	1625	1604	1251	Dbxref=WP_004844733.1	CDS	yfcE	phosphodiesterase
gene-FXV78_RS06460	963	2676	2656	2524	2383	2333	1761	Dbxref=WP_004844734.1	CDS		NYN domain-containing protein
gene-FXV78_RS06465	633	1225	1252	1186	1876	1648	1266	Dbxref=WP_004844735.1	CDS		RloB family protein
gene-FXV78_RS06470	1305	2558	2453	2458	3573	3319	2500	Dbxref=WP_004844736.1	CDS		ATP-binding protein
gene-FXV78_RS06475	363	844	696	795	592	606	517	Dbxref=WP_004844737.1	CDS		GntR family transcriptional regulator
gene-FXV78_RS06480	687	1821	1723	1949	1079	1139	1063	Dbxref=WP_004844738.1	CDS		ABC transporter ATP-binding protein
gene-FXV78_RS06485	756	2563	2612	2994	1455	1442	1504	Dbxref=WP_004844739.1	CDS		hypothetical protein
gene-FXV78_RS06490	906	999	763	861	795	816	646	Dbxref=WP_004844740.1	CDS	nadA	quinolinate synthase NadA
gene-FXV78_RS06495	1188	2376	1973	2116	1809	1689	1370	Dbxref=WP_004844741.1	CDS		L-aspartate oxidase
gene-FXV78_RS06500	855	1856	1771	1706	1769	1590	1219	Dbxref=WP_004844742.1	CDS	nadC	carboxylating nicotinate-nucleotide diphosphorylase
gene-FXV78_RS06505	522	1452	1376	1338	1377	1242	988	Dbxref=WP_004844743.1	CDS		transcription repressor NadR
gene-FXV78_RS06510	1902	6160	6785	6442	6544	6277	4474	Dbxref=WP_039960185.1	CDS	metG	methionine--tRNA ligase
gene-FXV78_RS06515	828	1432	970	1167	837	992	938	Dbxref=WP_105084837.1	CDS		hypothetical protein
gene-FXV78_RS06520	792	1808	1178	1482	829	935	861	Dbxref=WP_105084838.1	CDS		hypothetical protein
gene-FXV78_RS06525	1326	804	517	633	593	860	816	Dbxref=WP_004842833.1	CDS		IS1380-like element ISRgn3 family transposase
gene-FXV78_RS06530	2043	32175	31700	30924	31819	26845	21258	Dbxref=WP_105084839.1	CDS		ATP-binding protein
gene-FXV78_RS06535	1992	12991	13291	12850	9447	6754	4939	Dbxref=WP_105084840.1	CDS		polysaccharide biosynthesis protein
gene-FXV78_RS18060	579	2656	2572	2488	1923	1551	988		CDS		sugar transferase
gene-FXV78_RS18065	963	5485	6098	5745	4697	3126	2159	Dbxref=WP_202863127.1	CDS		NAD-dependent epimerase/dehydratase family protein
gene-FXV78_RS06545	1191	5653	6281	5584	4924	3513	2461	Dbxref=WP_004842828.1	CDS		glycosyltransferase family 4 protein
gene-FXV78_RS06550	810	3081	3184	3098	2638	1929	1341	Dbxref=WP_004842827.1	CDS		glycosyltransferase family 2 protein
gene-FXV78_RS06555	1125	4026	4800	4762	3549	2780	1916	Dbxref=WP_004842826.1	CDS		glycosyltransferase
gene-FXV78_RS06560	747	2377	3028	2789	2327	1670	1067	Dbxref=WP_004842825.1	CDS		polysaccharide deacetylase family protein
gene-FXV78_RS06565	1161	3790	4253	4083	3461	2594	1689	Dbxref=WP_004842824.1	CDS		glycosyltransferase
gene-FXV78_RS06570	1071	3451	4082	3860	3298	2369	1575	Dbxref=WP_004842823.1	CDS		GNAT family N-acetyltransferase
gene-FXV78_RS06575	1095	3737	4314	4026	3391	2536	1623	Dbxref=WP_004842822.1	CDS		glycosyltransferase family 4 protein
gene-FXV78_RS06580	1173	4014	4819	4247	3682	2713	2148	Dbxref=WP_004842821.1	CDS		O-antigen ligase family protein
gene-FXV78_RS06585	1524	3856	4463	3989	3778	2859	2076	Dbxref=WP_004842820.1	CDS		oligosaccharide flippase family protein
gene-FXV78_RS06590	1560	3282	3944	3499	3644	2617	1639	Dbxref=WP_004842819.1	CDS		CDP-glycerol glycerophosphotransferase family protein
gene-FXV78_RS06595	399	1357	1488	1331	1450	1103	672	Dbxref=WP_004842818.1	CDS	tagD	glycerol-3-phosphate cytidylyltransferase
gene-FXV78_RS06600	1062	2346	2734	2356	2665	1997	1285	Dbxref=WP_004842817.1	CDS		glycosyltransferase
gene-FXV78_RS06605	1404	3103	3440	3246	3567	2610	2062	Dbxref=WP_004842816.1	CDS		hypothetical protein
gene-FXV78_RS06610	633	2020	2344	2271	2472	1813	1424	Dbxref=WP_004842815.1	CDS		acetyltransferase
gene-FXV78_RS06615	1041	3203	3709	3357	3807	2701	2178	Dbxref=WP_004842814.1	CDS	neuB	N-acetylneuraminate synthase
gene-FXV78_RS06620	690	2545	2513	2478	2786	2171	1500	Dbxref=WP_004842813.1	CDS		acylneuraminate cytidylyltransferase family protein
gene-FXV78_RS06625	1149	3634	3961	3883	4895	3373	2551	Dbxref=WP_039959661.1	CDS	neuC	UDP-N-acetylglucosamine 2-epimerase
gene-FXV78_RS06630	1047	5064	5912	5342	6411	4838	3656	Dbxref=WP_004842811.1	CDS		polysaccharide biosynthesis protein
gene-FXV78_RS06635	1203	7425	8474	7904	8753	6917	5142	Dbxref=WP_004842810.1	CDS		capsular polysaccharide biosynthesis protein CapF
gene-FXV78_RS06640	516	3972	4416	4152	4409	3648	2644	Dbxref=WP_004842809.1	CDS		acetyltransferase
gene-FXV78_RS06645	1170	6084	7060	6871	7038	5786	4384	Dbxref=WP_039959660.1	CDS	wecB	UDP-N-acetylglucosamine 2-epimerase (non-hydrolyzing)
gene-FXV78_RS06650	888	4613	5029	4469	5774	4643	3336	Dbxref=WP_004842807.1	CDS		Rpn family recombination-promoting nuclease/putative transposase
gene-FXV78_RS18180	738	2362	2030	2113	2620	2259	1751		CDS		AAA family ATPase
gene-FXV78_RS17835	1620	6201	5874	5998	6493	6212	5075	Dbxref=WP_039959668.1	CDS		phosphotransferase
gene-FXV78_RS06660	729	5883	5774	6104	6557	5050	3741	Dbxref=WP_004842805.1	CDS		Wzz/FepE/Etk N-terminal domain-containing protein
gene-FXV78_RS06665	765	2694	2048	2298	2050	1810	1451	Dbxref=WP_004842804.1	CDS	srtB	class B sortase
gene-FXV78_RS06670	999	2802	2161	2244	2432	2011	1715	Dbxref=WP_004842803.1	CDS		LCP family protein
gene-FXV78_RS06675	540	1526	1330	1299	1516	1266	1054	Dbxref=WP_004842802.1	CDS		VanZ family protein
gene-FXV78_RS06680	603	35320	35754	35187	44713	35439	22542	Dbxref=WP_118048081.1	CDS		hypothetical protein
gene-FXV78_RS06685	750	10721	9608	9834	10988	8930	5927	Dbxref=WP_004842800.1	CDS		hypothetical protein
gene-FXV78_RS06690	699	10494	10425	10384	11424	8343	5615	Dbxref=WP_004842799.1	CDS		polysaccharide biosynthesis tyrosine autokinase
gene-FXV78_RS06695	1926	9329	9790	9860	8526	7234	5088	Dbxref=WP_004842798.1	CDS	glgB	1,4-alpha-glucan branching protein GlgB
gene-FXV78_RS06700	1209	794	782	752	944	966	704	Dbxref=WP_004842797.1	CDS		ATP-binding protein
gene-FXV78_RS06705	678	547	448	482	534	601	449	Dbxref=WP_039959658.1	CDS		RloB family protein
gene-FXV78_RS06710	2418	1338	662	809	897	1272	1329	Dbxref=WP_004842794.1	CDS		DUF4982 domain-containing protein
gene-FXV78_RS06715	2586	1647	860	1077	989	1624	1631	Dbxref=WP_004842793.1	CDS		family 78 glycoside hydrolase catalytic domain
gene-FXV78_RS06720	1710	1141	575	713	655	1156	1162	Dbxref=WP_023924461.1	CDS		MFS transporter
gene-FXV78_RS06725	3111	1588	851	1101	1097	1732	1537	Dbxref=WP_004842791.1	CDS		glycoside hydrolase family 3 C-terminal domain-containing protein
gene-FXV78_RS06730	438	454	234	306	319	484	416	Dbxref=WP_039959656.1	CDS		hypothetical protein
gene-FXV78_RS06735	723	662	377	460	596	739	649	Dbxref=WP_004842789.1	CDS		LytTR family DNA-binding domain-containing protein
gene-FXV78_RS06740	1314	1155	795	821	1095	1408	1190	Dbxref=WP_004842788.1	CDS		sensor histidine kinase
gene-FXV78_RS06745	1050	3303	3009	2794	2655	2570	1960	Dbxref=WP_004842787.1	CDS		galactose mutarotase
gene-FXV78_RS06750	1116	1394	1059	1093	1263	1556	1156	Dbxref=WP_004842785.1	CDS	glgD	glucose-1-phosphate adenylyltransferase subunit GlgD
gene-FXV78_RS06755	1140	1345	1140	1125	1044	1250	1079	Dbxref=WP_004842783.1	CDS		glucose-1-phosphate adenylyltransferase
gene-FXV78_RS18185	696	1476	1159	1308	1072	1067	917		CDS		acyltransferase domain-containing protein
gene-FXV78_RS18190	1278	2703	2309	2480	2276	2281	1850	Dbxref=WP_233447408.1	CDS		amidohydrolase
gene-FXV78_RS06765	459	1675	1408	1381	1180	1348	1038	Dbxref=WP_004842778.1	CDS		superoxide dismutase family protein
gene-FXV78_RS06770	780	996	623	782	574	859	782	Dbxref=WP_004842777.1	CDS	yaaA	peroxide stress protein YaaA
gene-FXV78_RS06775	588	665	436	595	414	625	564	Dbxref=WP_004842776.1	CDS		HD domain-containing protein
gene-FXV78_RS06780	582	1400	1025	1104	1195	965	753	Dbxref=WP_004842774.1	CDS		Maf family protein
gene-FXV78_RS06785	192	777	682	688	732	565	473	Dbxref=WP_009245703.1	CDS		DUF6472 family protein
gene-FXV78_RS06790	549	542	343	355	354	484	445	Dbxref=WP_004842770.1	CDS		M48 family metallopeptidase
gene-FXV78_RS06795	1500	2770	2369	2564	3443	2851	2293	Dbxref=WP_004842767.1	CDS		putative DNA binding domain-containing protein
gene-FXV78_RS06800	900	3725	3023	3517	3001	2467	2538	Dbxref=WP_004842765.1	CDS		hypothetical protein
gene-FXV78_RS06805	657	48501	48246	49850	33818	20750	13771	Dbxref=WP_004842759.1	CDS		F0F1 ATP synthase subunit A
gene-FXV78_RS06810	225	28102	24627	23435	17383	11468	6941	Dbxref=WP_004842758.1	CDS	atpE	ATP synthase F0 subunit C
gene-FXV78_RS06815	498	60575	55750	55946	40370	29574	17849	Dbxref=WP_009245701.1	CDS	atpF	F0F1 ATP synthase subunit B
gene-FXV78_RS06820	537	54514	53689	52181	41235	29595	18785	Dbxref=WP_009245700.1	CDS	atpH	ATP synthase F1 subunit delta
gene-FXV78_RS06825	1509	149696	156109	158977	119814	88503	59363	Dbxref=WP_009245699.1	CDS	atpA	F0F1 ATP synthase subunit alpha
gene-FXV78_RS06830	894	109410	109265	108783	83383	64762	41768	Dbxref=WP_004842751.1	CDS	atpG	ATP synthase F1 subunit gamma
gene-FXV78_RS06835	1395	128486	144062	141155	118827	83601	59091	Dbxref=WP_004842750.1	CDS	atpD	F0F1 ATP synthase subunit beta
gene-FXV78_RS06840	417	38577	47570	46621	44816	28758	19643	Dbxref=WP_004842748.1	CDS	atpC	ATP synthase F1 subunit epsilon
gene-FXV78_RS06845	873	739	533	596	795	868	747	Dbxref=WP_004842746.1	CDS		Rpn family recombination-promoting nuclease/putative transposase
gene-FXV78_RS06850	876	4667	6272	4664	2247	2314	1648	Dbxref=WP_004842745.1	CDS	pdxS	pyridoxal 5'-phosphate synthase lyase subunit PdxS
gene-FXV78_RS06855	597	4593	6619	4685	2428	2091	1627	Dbxref=WP_004842743.1	CDS	pdxT	pyridoxal 5'-phosphate synthase glutaminase subunit PdxT
gene-FXV78_RS06860	1305	45338	45825	40916	34472	39850	28974	Dbxref=WP_004842741.1	CDS		O-acetylhomoserine aminocarboxypropyltransferase/cysteine synthase
gene-FXV78_RS06865	357	12149	13179	12346	11205	12779	10251	Dbxref=WP_004842740.1	CDS		cation:dicarboxylase symporter family transporter
gene-FXV78_RS06870	1230	1277	1060	1048	4299	3757	2781	Dbxref=WP_004842737.1	CDS		FAD-dependent oxidoreductase
gene-FXV78_RS06875	453	810	563	587	2349	2165	1612	Dbxref=WP_172624245.1	CDS		4Fe-4S dicluster domain-containing protein
gene-FXV78_RS06880	1884	2450	1706	1891	6547	5742	4300	Dbxref=WP_039959655.1	CDS	cooS	anaerobic carbon-monoxide dehydrogenase catalytic subunit
gene-FXV78_RS06885	399	799	735	768	1990	1412	952	Dbxref=WP_004842733.1	CDS		Rrf2 family transcriptional regulator
gene-FXV78_RS06890	996	2551	1811	2170	2041	1981	1939	Dbxref=WP_024853571.1	CDS		LacI family transcriptional regulator
gene-FXV78_RS06895	903	1741	1184	1291	1524	1447	1436	Dbxref=WP_004842729.1	CDS	rbsK	ribokinase
gene-FXV78_RS06900	414	645	376	492	658	584	567	Dbxref=WP_004842727.1	CDS	rbsD	D-ribose pyranase
gene-FXV78_RS06905	1491	3141	2221	2575	3677	3084	3063	Dbxref=WP_039959652.1	CDS		sugar ABC transporter ATP-binding protein
gene-FXV78_RS06910	936	2126	2023	2088	3043	2602	2472	Dbxref=WP_004842725.1	CDS	rbsC	ribose ABC transporter permease
gene-FXV78_RS06915	933	1740	1377	1551	2680	2292	2125	Dbxref=WP_004842724.1	CDS		D-ribose ABC transporter substrate-binding protein
gene-FXV78_RS06920	726	710	478	543	631	859	694	Dbxref=WP_004842722.1	CDS		PD-(D/E)XK nuclease family transposase
gene-FXV78_RS06925	225	670	678	717	826	840	655	Dbxref=WP_009245685.1	CDS		hypothetical protein
gene-FXV78_RS06935	1599	1048	776	888	1061	1224	1156	Dbxref=WP_004844825.1	CDS		ABC transporter ATP-binding protein/permease
gene-FXV78_RS06940	912	786	531	602	677	898	783	Dbxref=WP_004844824.1	CDS		helix-turn-helix transcriptional regulator
gene-FXV78_RS06945	375	380	241	312	360	402	400	Dbxref=WP_004844823.1	CDS		DUF2500 domain-containing protein
gene-FXV78_RS06950	2130	2905	2140	2379	1912	2409	2388	Dbxref=WP_004844822.1	CDS		hypothetical protein
gene-FXV78_RS06955	669	986	645	729	680	833	665	Dbxref=WP_004844820.1	CDS		YkgJ family cysteine cluster protein
gene-FXV78_RS06960	2262	4601	3401	3947	3625	4033	3450	Dbxref=WP_039960217.1	CDS	recQ	DNA helicase RecQ
gene-FXV78_RS06965	921	1632	1229	1458	1055	1283	1096	Dbxref=WP_004844818.1	CDS		CPBP family intramembrane metalloprotease
gene-FXV78_RS06970	387	880	640	804	1060	1196	1125	Dbxref=WP_009245678.1	CDS		YbaN family protein
gene-FXV78_RS06975	378	969	651	746	1294	1363	1214	Dbxref=WP_004844816.1	CDS		nitrous oxide-stimulated promoter family protein
gene-FXV78_RS06980	1734	4798	3442	3856	6646	7611	7449	Dbxref=WP_004844815.1	CDS		ABC transporter ATP-binding protein/permease
gene-FXV78_RS06985	1659	4334	3381	4078	7705	8476	8863	Dbxref=WP_004844814.1	CDS		ABC transporter ATP-binding protein/permease
gene-FXV78_RS06990	1374	6982	7015	7080	10429	9034	8029	Dbxref=WP_004844813.1	CDS		FAD-dependent oxidoreductase
gene-FXV78_RS06995	336	2467	2783	2572	3765	3054	2671	Dbxref=WP_004844812.1	CDS		hypothetical protein
gene-FXV78_RS07000	315	669	431	460	476	466	382	Dbxref=WP_004844810.1	CDS		PadR family transcriptional regulator
gene-FXV78_RS07005	225	507	366	391	381	402	300	Dbxref=WP_004844809.1	CDS		DUF1700 domain-containing protein
gene-FXV78_RS07015	342	17149	16897	15307	10403	5900	3117	Dbxref=WP_004844807.1	CDS		hypothetical protein
gene-FXV78_RS07020	1449	5316	5552	5347	5430	4187	2499	Dbxref=WP_004844806.1	CDS		aminotransferase class I/II-fold pyridoxal phosphate-dependent enzyme
gene-FXV78_RS07025	852	3797	3925	3770	4881	3569	2213	Dbxref=WP_004844805.1	CDS	speE	polyamine aminopropyltransferase
gene-FXV78_RS07030	858	3940	4207	4033	4905	3946	2248	Dbxref=WP_004844804.1	CDS	speB	agmatinase
gene-FXV78_RS07035	1203	6742	7533	6989	9824	7308	4039	Dbxref=WP_009245674.1	CDS		saccharopine dehydrogenase family protein
gene-FXV78_RS07040	1119	4693	5157	5020	6957	5374	3192	Dbxref=WP_004844802.1	CDS	nspC	carboxynorspermidine decarboxylase
gene-FXV78_RS07045	1224	1562	1117	1290	1299	1308	1208	Dbxref=WP_004844800.1	CDS		NAD(P)-dependent oxidoreductase
gene-FXV78_RS07050	1092	2553	2145	2174	2318	2385	1787	Dbxref=WP_004844799.1	CDS		endonuclease/exonuclease/phosphatase family protein
gene-FXV78_RS07055	1377	2001	1582	1628	1242	1356	1161	Dbxref=WP_039960215.1	CDS		aldehyde dehydrogenase
gene-FXV78_RS07080	660	1687	1478	1624	3405	2263	1609	Dbxref=WP_004843954.1	CDS		topoisomerase DNA-binding C4 zinc finger domain-containing protein
gene-FXV78_RS07085	1116	627	436	446	612	791	794	Dbxref=WP_004843953.1	CDS		DUF4179 domain-containing protein
gene-FXV78_RS18195	321	329	216	218	243	359	327	Dbxref=WP_004843952.1	CDS		RNA polymerase sigma factor
gene-FXV78_RS18200	231	260	168	189	212	333	272	Dbxref=WP_004843951.1	CDS		hypothetical protein
gene-FXV78_RS07095	282	2632	2413	2349	2771	2467	1542	Dbxref=WP_004843950.1	CDS		DUF6465 family protein
gene-FXV78_RS07100	243	610	468	510	611	721	540	Dbxref=WP_004843949.1	CDS		hypothetical protein
gene-FXV78_RS07110	645	2162	2020	2014	1853	1716	1155	Dbxref=WP_009245665.1	CDS		YesL family protein
gene-FXV78_RS07115	582	3365	3331	3267	3973	2968	1930	Dbxref=WP_004843946.1	CDS		xanthine phosphoribosyltransferase
gene-FXV78_RS07120	678	3997	4096	4108	4886	3767	2547	Dbxref=WP_004843945.1	CDS		HAD family phosphatase
gene-FXV78_RS07125	510	432	247	294	342	471	450	Dbxref=WP_004843944.1	CDS		DedA family protein
gene-FXV78_RS07130	1284	846	483	556	637	991	906	Dbxref=WP_004843943.1	CDS		glycosyltransferase
gene-FXV78_RS07135	615	451	255	293	366	513	518	Dbxref=WP_004843942.1	CDS		hypothetical protein
gene-FXV78_RS07140	699	741	533	604	671	836	689	Dbxref=WP_004843941.1	CDS		response regulator transcription factor
gene-FXV78_RS07145	2184	2890	2641	2559	2757	3166	2653	Dbxref=WP_004843940.1	CDS		HAMP domain-containing histidine kinase
gene-FXV78_RS07150	951	1528	1260	1215	1457	1651	1329	Dbxref=WP_004843939.1	CDS		CPBP family intramembrane metalloprotease
gene-FXV78_RS07155	681	1268	1099	1216	1059	1289	1030	Dbxref=WP_009245659.1	CDS		TIGR00266 family protein
gene-FXV78_RS18205	222	322	225	262	250	331	244	Dbxref=WP_225084461.1	CDS		hypothetical protein
gene-FXV78_RS07165	876	1019	657	765	1369	1548	1280	Dbxref=WP_004843936.1	CDS		AraC family transcriptional regulator
gene-FXV78_RS07170	927	723	457	588	407	590	563	Dbxref=WP_004843935.1	CDS		hypothetical protein
gene-FXV78_RS07175	1776	1576	1034	1264	787	1169	1089	Dbxref=WP_004843934.1	CDS		ABC transporter ATP-binding protein/permease
gene-FXV78_RS07185	372	1533	1394	1481	1195	922	755	Dbxref=WP_105084802.1	CDS		hypothetical protein
gene-FXV78_RS07190	1194	3648	2835	2973	3055	3533	2685	Dbxref=WP_004843690.1	CDS	hydF	[FeFe] hydrogenase H-cluster maturation GTPase HydF
gene-FXV78_RS07195	1422	5202	4361	4096	4135	4781	3482	Dbxref=WP_004843692.1	CDS	hydG	[FeFe] hydrogenase H-cluster radical SAM maturase HydG
gene-FXV78_RS07200	1062	3535	3099	2941	2388	2861	2078	Dbxref=WP_004843696.1	CDS	hydE	[FeFe] hydrogenase H-cluster radical SAM maturase HydE
gene-FXV78_RS17840	270	1086	891	810	860	873	727	Dbxref=WP_073963336.1	CDS		acylphosphatase
gene-FXV78_RS07210	792	3363	3255	3194	3399	3094	2554	Dbxref=WP_004843700.1	CDS	proC	pyrroline-5-carboxylate reductase
gene-FXV78_RS07215	693	3380	3171	3021	3663	3253	2604	Dbxref=WP_004843703.1	CDS		anaerobic ribonucleoside-triphosphate reductase activating protein
gene-FXV78_RS07220	1347	879	529	607	620	806	788	Dbxref=WP_004843704.1	CDS		ABC transporter substrate-binding protein
gene-FXV78_RS07225	843	598	343	401	375	656	674	Dbxref=WP_004843707.1	CDS		sugar ABC transporter permease
gene-FXV78_RS07230	837	625	306	383	385	620	637	Dbxref=WP_004843708.1	CDS		carbohydrate ABC transporter permease
gene-FXV78_RS07235	1539	2088	1523	1683	1584	1684	1546	Dbxref=WP_039959907.1	CDS		response regulator
gene-FXV78_RS07240	1716	2334	1875	1925	2019	2123	1895	Dbxref=WP_004843711.1	CDS		sensor histidine kinase
gene-FXV78_RS07245	1689	2933	2330	2384	2269	2659	2364	Dbxref=WP_004843713.1	CDS		extracellular solute-binding protein
gene-FXV78_RS07250	2379	35348	35367	34451	31789	22670	14529	Dbxref=WP_004843716.1	CDS		ribonucleoside triphosphate reductase
gene-FXV78_RS07255	912	15599	16611	15687	15867	10774	6670	Dbxref=WP_004843717.1	CDS	trxB	thioredoxin-disulfide reductase
gene-FXV78_RS07260	1620	20569	21081	20952	21494	18517	13427	Dbxref=WP_004843721.1	CDS		GGDEF domain-containing protein
gene-FXV78_RS07265	642	10579	11826	11407	12759	11184	7976	Dbxref=WP_004843722.1	CDS		4'-phosphopantetheinyl transferase superfamily protein
gene-FXV78_RS07270	792	10185	11340	11160	12742	10412	7771	Dbxref=WP_004843725.1	CDS		M15 family metallopeptidase
gene-FXV78_RS07275	669	2425	2073	2230	2371	2027	1286	Dbxref=WP_004843726.1	CDS		hypothetical protein
gene-FXV78_RS07280	1413	7420	7590	7650	6794	6216	5216	Dbxref=WP_004843729.1	CDS		deoxyguanosinetriphosphate triphosphohydrolase
gene-FXV78_RS07285	816	592	311	397	419	649	629	Dbxref=WP_004843734.1	CDS		DUF6128 domain-containing protein
gene-FXV78_RS07290	483	1725	1633	1677	1654	1722	1361	Dbxref=WP_009245644.1	CDS	tadA	tRNA adenosine(34) deaminase TadA
gene-FXV78_RS07300	1761	5772	6042	5611	5645	5227	4464	Dbxref=WP_009245643.1	CDS		B12-binding domain-containing radical SAM protein
gene-FXV78_RS07305	627	2120	1969	1881	2113	1952	1640	Dbxref=WP_004843738.1	CDS	nth	endonuclease III
gene-FXV78_RS07310	1038	6586	6874	6313	6772	5999	4961	Dbxref=WP_004843740.1	CDS		AIR synthase family protein
gene-FXV78_RS07315	501	7786	7893	7519	7469	6068	4165	Dbxref=WP_004843741.1	CDS		Lrp/AsnC family transcriptional regulator
gene-FXV78_RS07320	1182	18720	19719	18715	18443	15332	11514	Dbxref=WP_004843743.1	CDS		aminotransferase class I/II-fold pyridoxal phosphate-dependent enzyme
gene-FXV78_RS07325	501	7699	8210	8274	8648	6964	4914	Dbxref=WP_004843744.1	CDS		tRNA (cytidine(34)-2'-O)-methyltransferase
gene-FXV78_RS07330	1026	3314	3212	3276	6190	6217	4854	Dbxref=WP_009245642.1	CDS		sugar kinase
gene-FXV78_RS07335	312	1182	1095	952	1017	937	644	Dbxref=WP_009245641.1	CDS		hypothetical protein
gene-FXV78_RS07340	2013	7705	7754	7496	7008	6771	5443	Dbxref=WP_004843752.1	CDS		V-type ATP synthase subunit I
gene-FXV78_RS07345	486	2919	3129	2791	2812	2716	2006	Dbxref=WP_004843754.1	CDS		V-type ATP synthase subunit K
gene-FXV78_RS07350	594	3191	3222	2935	2998	3062	1959	Dbxref=WP_004843755.1	CDS		V-type ATP synthase subunit E
gene-FXV78_RS07355	972	4632	4802	4419	4559	4303	3003	Dbxref=WP_009245639.1	CDS		V-type ATPase subunit
gene-FXV78_RS07360	318	3120	3084	2700	2687	2538	1634	Dbxref=WP_004843760.1	CDS		hypothetical protein
gene-FXV78_RS07365	1767	11459	12409	11145	11175	9998	7830	Dbxref=WP_004843761.1	CDS		V-type ATP synthase subunit A
gene-FXV78_RS07370	1371	8686	10065	9175	9013	8442	6617	Dbxref=WP_004843762.1	CDS		V-type ATP synthase subunit B
gene-FXV78_RS07375	666	4192	4306	3956	4249	3835	2738	Dbxref=WP_004843763.1	CDS		V-type ATP synthase subunit D
gene-FXV78_RS07380	483	827	604	711	2932	4971	4153	Dbxref=WP_004843765.1	CDS		hypothetical protein
gene-FXV78_RS07385	945	2167	1871	1942	10061	18979	17065	Dbxref=WP_004843766.1	CDS		hypothetical protein
gene-FXV78_RS07390	1338	1572	1040	1219	4705	7985	8274	Dbxref=WP_004843768.1	CDS		NEAT domain-containing protein
gene-FXV78_RS07395	996	1327	906	989	4220	7178	7576	Dbxref=WP_004843771.1	CDS		hypothetical protein
gene-FXV78_RS07400	945	1323	885	1022	4313	7610	8465	Dbxref=WP_004843773.1	CDS	isdE	heme ABC transporter substrate-binding protein IsdE
gene-FXV78_RS07405	996	1193	849	976	4063	7115	8736	Dbxref=WP_004843775.1	CDS		iron ABC transporter permease
gene-FXV78_RS07410	777	1294	864	963	3996	7760	8094	Dbxref=WP_004843777.1	CDS		ABC transporter ATP-binding protein
gene-FXV78_RS18210	1053	914	648	653	1086	1247	982	Dbxref=WP_147658438.1	CDS		phosphotransferase
gene-FXV78_RS18215	357	354	258	256	466	527	364		CDS		hypothetical protein
gene-FXV78_RS07420	1278	888	549	642	910	1097	862	Dbxref=WP_009245634.1	CDS		Gfo/Idh/MocA family oxidoreductase
gene-FXV78_RS07425	870	712	577	625	720	863	815	Dbxref=WP_004843781.1	CDS		AraC family transcriptional regulator
gene-FXV78_RS07430	597	453	278	329	406	659	586	Dbxref=WP_004843782.1	CDS		hypothetical protein
gene-FXV78_RS07435	516	236	132	153	160	276	279	Dbxref=WP_004843783.1	CDS		hypothetical protein
gene-FXV78_RS07440	510	2361	2029	1995	1908	1854	1339	Dbxref=WP_004843784.1	CDS		shikimate kinase
gene-FXV78_RS07445	1293	19137	19750	20035	14819	13510	11683	Dbxref=WP_004843785.1	CDS		UDP-N-acetylglucosamine 1-carboxyvinyltransferase
gene-FXV78_RS07450	1440	7945	7319	7485	9249	7314	5848	Dbxref=WP_023924136.1	CDS		CapA family protein
gene-FXV78_RS07455	1188	6220	6032	6059	5540	4922	3432	Dbxref=WP_004843787.1	CDS	metK	methionine adenosyltransferase
gene-FXV78_RS07460	1056	2839	2374	2390	2494	1998	1558	Dbxref=WP_009245625.1	CDS		HAMP domain-containing histidine kinase
gene-FXV78_RS07465	693	3686	3407	3382	3585	2699	1824	Dbxref=WP_004843790.1	CDS		response regulator transcription factor
gene-FXV78_RS07470	1410	9436	9716	9972	7956	6667	5515	Dbxref=WP_004843791.1	CDS		potassium transporter KtrB
gene-FXV78_RS07475	654	3525	3581	3798	3780	2754	1989	Dbxref=WP_004843792.1	CDS		TrkA family potassium uptake protein
gene-FXV78_RS07480	813	7199	6256	6461	5535	4525	3243	Dbxref=WP_023924138.1	CDS		RNA methyltransferase
gene-FXV78_RS07485	2094	13232	13432	12850	12489	10325	6847	Dbxref=WP_004843794.1	CDS	argF	ornithine carbamoyltransferase
gene-FXV78_RS07490	981	7757	8236	7899	8009	6828	4553	Dbxref=WP_004843795.1	CDS		biotin--[acetyl-CoA-carboxylase] ligase
gene-FXV78_RS07495	360	1981	2424	2298	2724	2118	1318	Dbxref=WP_004843796.1	CDS		DUF6145 family protein
gene-FXV78_RS07500	960	1949	1996	2009	2812	2286	1687	Dbxref=WP_004843797.1	CDS	dusB	tRNA dihydrouridine synthase DusB
gene-FXV78_RS07505	486	2232	2239	2271	3779	2733	1544	Dbxref=WP_004843798.1	CDS	greA	transcription elongation factor GreA
gene-FXV78_RS07510	1968	21319	24062	23170	35774	28535	21935	Dbxref=WP_004843799.1	CDS	lysS	lysine--tRNA ligase
gene-FXV78_RS07515	258	157	76	114	126	195	183	Dbxref=WP_004843801.1	CDS		DUF6462 family protein
gene-FXV78_RS07520	228	156	69	100	120	163	181	Dbxref=WP_004843802.1	CDS		DUF6462 family protein
gene-FXV78_RS07525	552	319	132	182	238	325	370		CDS		AAA family ATPase
gene-FXV78_RS07530	396	258	117	154	168	260	291	Dbxref=WP_148844607.1	CDS		TIM barrel protein
gene-FXV78_RS07535	477	300	153	171	164	287	309	Dbxref=WP_004843805.1	CDS		PTS sugar transporter subunit IIB
gene-FXV78_RS07540	774	527	289	335	335	637	637	Dbxref=WP_004843806.1	CDS		PTS sugar transporter subunit IIC
gene-FXV78_RS07545	819	516	284	324	311	583	570	Dbxref=WP_009245595.1	CDS		PTS system mannose/fructose/sorbose family transporter subunit IID
gene-FXV78_RS07550	696	443	241	323	329	521	496	Dbxref=WP_004843808.1	CDS		hypothetical protein
gene-FXV78_RS07555	1125	718	376	478	538	762	717	Dbxref=WP_179985594.1	CDS		glycerol dehydrogenase
gene-FXV78_RS07560	192	251	130	173	173	266	267	Dbxref=WP_004843810.1	CDS		HPr family phosphocarrier protein
gene-FXV78_RS07565	183	239	137	133	158	242	291	Dbxref=WP_233447409.1	CDS		IS3 family transposase
gene-FXV78_RS07570	525	345	168	176	244	414	369	Dbxref=WP_023924141.1	CDS		flavodoxin family protein
gene-FXV78_RS07575	627	307	148	172	193	380	382		CDS		transposase
gene-FXV78_RS07580	246	160	91	123	131	235	226	Dbxref=WP_105084843.1	CDS		hypothetical protein
gene-FXV78_RS07585	885	370	188	254	279	482	453	Dbxref=WP_004843815.1	CDS		YodL domain-containing protein
gene-FXV78_RS07590	276	160	94	101	127	222	226	Dbxref=WP_004843816.1	CDS		hypothetical protein
gene-FXV78_RS07595	390	643	596	625	735	646	466	Dbxref=WP_004843817.1	CDS		helix-turn-helix transcriptional regulator
gene-FXV78_RS17845	1653	2477	2463	2356	2551	2407	1886	Dbxref=WP_004843933.1	CDS		PucR family transcriptional regulator
gene-FXV78_RS07605	552	662	545	563	338	447	385	Dbxref=WP_004843931.1	CDS	lepB	signal peptidase I
gene-FXV78_RS07610	1149	1368	1268	1195	786	815	761	Dbxref=WP_004843930.1	CDS		DUF5979 domain-containing protein
gene-FXV78_RS07615	921	431	269	283	309	491	446	Dbxref=WP_004843928.1	CDS	srtB	class B sortase
gene-FXV78_RS07620	681	390	234	261	246	410	360	Dbxref=WP_004843927.1	CDS		hypothetical protein
gene-FXV78_RS07625	1281	607	420	423	425	597	542	Dbxref=WP_004843926.1	CDS		hypothetical protein
gene-FXV78_RS07630	840	389	253	286	300	353	387	Dbxref=WP_242973157.1	CDS		HD domain-containing protein
gene-FXV78_RS07635	5967	2991	1944	2159	2202	3000	2784	Dbxref=WP_233447364.1	CDS		Cna B-type domain-containing protein
gene-FXV78_RS07640	219	198	145	171	178	238	165	Dbxref=WP_004843921.1	CDS		(2Fe-2S)-binding protein
gene-FXV78_RS07645	282	142	61	86	105	190	184	Dbxref=WP_039959955.1	CDS		hypothetical protein
gene-FXV78_RS07650	387	216	106	126	152	284	262	Dbxref=WP_004843919.1	CDS	mobC	plasmid mobilization relaxosome protein MobC
gene-FXV78_RS07655	1155	546	505	546	709	733	648	Dbxref=WP_004843918.1	CDS		AAA family ATPase
gene-FXV78_RS07660	519	351	306	318	433	407	328	Dbxref=WP_004843917.1	CDS		hypothetical protein
gene-FXV78_RS07665	225	105	50	80	85	120	128	Dbxref=WP_009245419.1	CDS		DUF6462 family protein
gene-FXV78_RS17850	177	719	622	624	683	775	547	Dbxref=WP_004843915.1	CDS		hypothetical protein
gene-FXV78_RS07670	1227	2539	2560	2555	2673	3196	2548	Dbxref=WP_004843914.1	CDS		site-specific integrase
gene-FXV78_RS07675	294	3166	3697	3314	5143	3487	2171	Dbxref=WP_009245418.1	CDS		type II toxin-antitoxin system RelB/DinJ family antitoxin
gene-FXV78_RS07680	315	2752	3230	2859	4423	2958	1962	Dbxref=WP_004843912.1	CDS		type II toxin-antitoxin system RelE/ParE family toxin
gene-FXV78_RS17855	168	129	59	93	83	174	163	Dbxref=WP_004843911.1	CDS		hypothetical protein
gene-FXV78_RS07685	261	178	97	99	112	192	173	Dbxref=WP_050785342.1	CDS		hypothetical protein
gene-FXV78_RS07690	997	385	187	225	253	429	375		CDS		WYL domain-containing protein
gene-FXV78_RS07695	747	281	169	203	230	367	355	Dbxref=WP_050785341.1	CDS		PDDEXK nuclease domain-containing protein
gene-FXV78_RS18220	531	306	167	203	245	330	319		CDS		hypothetical protein
gene-FXV78_RS18225	384	226	134	145	188	266	238	Dbxref=WP_233447410.1	CDS		UPF0158 family protein
gene-FXV78_RS07710	803	418	219	250	307	502	502		CDS		Fic family protein
gene-FXV78_RS07715	1326	2414	2214	2160	2294	2264	1691	Dbxref=WP_004843901.1	CDS		alpha-amylase family glycosyl hydrolase
gene-FXV78_RS07755	1224	4127	4390	4240	4071	4322	3330	Dbxref=WP_004843899.1	CDS		6-phosphofructokinase
gene-FXV78_RS07760	1017	3771	4651	4337	4295	3456	2347	Dbxref=WP_004843898.1	CDS		glycosyltransferase family 2 protein
gene-FXV78_RS07765	606	527	433	428	384	496	516	Dbxref=WP_004843897.1	CDS		rubrerythrin family protein
gene-FXV78_RS07770	1743	926	507	621	680	1051	1013	Dbxref=WP_004843896.1	CDS		S8 family serine peptidase
gene-FXV78_RS07775	579	311	264	286	500	520	419	Dbxref=WP_009245395.1	CDS		hypothetical protein
gene-FXV78_RS07780	891	797	620	687	1343	1270	1031	Dbxref=WP_004843894.1	CDS		KilA-N domain-containing protein
gene-FXV78_RS07785	1725	2581	1911	2042	3637	3441	2802	Dbxref=WP_004843893.1	CDS		hypothetical protein
gene-FXV78_RS17860	153	637	476	475	818	777	511	Dbxref=WP_004843892.1	CDS		hypothetical protein
gene-FXV78_RS07790	264	634	589	575	954	985	726	Dbxref=WP_004843891.1	CDS		hypothetical protein
gene-FXV78_RS07795	369	878	771	840	1296	1429	1089	Dbxref=WP_004843890.1	CDS		amidohydrolase family protein
gene-FXV78_RS07800	630	1191	1144	1059	1734	1893	1210	Dbxref=WP_004843889.1	CDS		V-type ATP synthase subunit D
gene-FXV78_RS07805	1434	2875	2564	2479	3315	3765	2353	Dbxref=WP_004843888.1	CDS		V-type ATP synthase subunit B
gene-FXV78_RS07810	1767	3079	2813	2743	3311	3629	2409	Dbxref=WP_009245393.1	CDS		V-type ATP synthase subunit A
gene-FXV78_RS07815	588	1299	1077	1059	1446	1544	957	Dbxref=WP_009245392.1	CDS		V-type ATP synthase subunit E
gene-FXV78_RS07820	309	765	568	623	874	905	624	Dbxref=WP_004843885.1	CDS		V-type ATP synthase subunit F
gene-FXV78_RS07825	435	997	858	902	1206	1228	886	Dbxref=WP_004843884.1	CDS		ATP synthase subunit C
gene-FXV78_RS07830	1950	3387	3113	2997	3784	3824	2614	Dbxref=WP_004843883.1	CDS		ATPase
gene-FXV78_RS07835	1044	1469	1388	1317	1624	1760	1189	Dbxref=WP_004843882.1	CDS		V-type ATPase subunit
gene-FXV78_RS07840	312	404	331	347	427	471	312	Dbxref=WP_004843881.1	CDS		hypothetical protein
gene-FXV78_RS07845	5265	3828	2447	2990	7373	8413	5676	Dbxref=WP_023924152.1	CDS		leucine-rich repeat protein
gene-FXV78_RS07850	669	3137	2870	3214	3536	3267	2360	Dbxref=WP_004843247.1	CDS	trmB	tRNA (guanosine(46)-N7)-methyltransferase TrmB
gene-FXV78_RS07855	312	1001	1055	1121	1616	1233	1018	Dbxref=WP_004843244.1	CDS		thioredoxin domain-containing protein
gene-FXV78_RS07865	177	355	304	321	583	435	317	Dbxref=WP_004843242.1	CDS		helix-turn-helix domain-containing protein
gene-FXV78_RS07870	1353	3536	2973	3361	3440	2778	2150	Dbxref=WP_023924153.1	CDS		AAA family ATPase
gene-FXV78_RS07880	1008	834	627	654	820	1120	871	Dbxref=WP_004843238.1	CDS		LacI family DNA-binding transcriptional regulator
gene-FXV78_RS07885	1401	1463	1032	1274	1200	1378	1269	Dbxref=WP_004843237.1	CDS		L-fucose/L-arabinose isomerase family protein
gene-FXV78_RS07890	825	1082	707	865	775	783	816	Dbxref=WP_004843236.1	CDS		transketolase
gene-FXV78_RS07895	945	1091	804	985	1006	1074	1022	Dbxref=WP_004843235.1	CDS		transketolase
gene-FXV78_RS07900	1479	1860	1289	1599	1724	1772	1593	Dbxref=WP_004843234.1	CDS	glpK	glycerol kinase GlpK
gene-FXV78_RS07910	180	218	135	157	178	210	194	Dbxref=WP_004843233.1	CDS		hypothetical protein
gene-FXV78_RS07915	1347	2759	2270	2525	2381	2253	1739	Dbxref=WP_004843232.1	CDS		MATE family efflux transporter
gene-FXV78_RS07920	1089	2665	2378	2465	2415	2165	1697	Dbxref=WP_004843231.1	CDS		DUF3810 domain-containing protein
gene-FXV78_RS07925	636	270	108	141	164	303	300	Dbxref=WP_004843229.1	CDS		hypothetical protein
gene-FXV78_RS07930	204	138	55	80	83	151	124	Dbxref=WP_022037585.1	CDS		helix-turn-helix domain-containing protein
gene-FXV78_RS07935	618	312	152	192	205	356	282	Dbxref=WP_004843227.1	CDS		sigma-70 family RNA polymerase sigma factor
gene-FXV78_RS07940	711	387	190	228	256	447	445		CDS		AAA family ATPase
gene-FXV78_RS07945	1041	457	233	306	323	606	584	Dbxref=WP_004843225.1	CDS		ParB N-terminal domain-containing protein
gene-FXV78_RS07950	390	153	76	115	109	215	186	Dbxref=WP_004843223.1	CDS		replication initiator protein A
gene-FXV78_RS07955	219	148	72	111	99	190	169	Dbxref=WP_004843222.1	CDS		hypothetical protein
gene-FXV78_RS07960	1227	590	277	356	369	671	669	Dbxref=WP_004843221.1	CDS		replication initiator protein A
gene-FXV78_RS07965	150	191	83	96	113	200	196	Dbxref=WP_004843220.1	CDS		hypothetical protein
gene-FXV78_RS07970	879	415	206	236	287	516	488	Dbxref=WP_050785338.1	CDS		3'-5' exonuclease
gene-FXV78_RS07975	669	357	192	216	263	404	424	Dbxref=WP_039959777.1	CDS		hypothetical protein
gene-FXV78_RS07980	189	297	190	186	273	341	229	Dbxref=WP_004843217.1	CDS		hypothetical protein
gene-FXV78_RS07985	732	810	574	565	817	885	712	Dbxref=WP_004843216.1	CDS		Fic family protein
gene-FXV78_RS07990	375	455	388	390	445	508	378	Dbxref=WP_004843215.1	CDS		hypothetical protein
gene-FXV78_RS17865	897	1760	1332	1405	1650	1639	1169	Dbxref=WP_004843214.1	CDS		hypothetical protein
gene-FXV78_RS08005	183	490	326	356	453	437	388	Dbxref=WP_004843213.1	CDS		hypothetical protein
gene-FXV78_RS08010	2274	1035	492	620	736	1172	1224	Dbxref=WP_050785337.1	CDS		hypothetical protein
gene-FXV78_RS08015	1848	904	445	515	561	990	1027	Dbxref=WP_004843211.1	CDS		isopeptide-forming domain-containing fimbrial protein
gene-FXV78_RS08020	840	513	212	315	330	567	577	Dbxref=WP_004843210.1	CDS		class C sortase
gene-FXV78_RS08025	669	433	202	248	264	462	479	Dbxref=WP_050785336.1	CDS		pilin N-terminal domain-containing protein
gene-FXV78_RS08030	669	465	258	297	331	547	539	Dbxref=WP_004843208.1	CDS		class B sortase
gene-FXV78_RS08035	243	213	96	139	143	247	235	Dbxref=WP_004843207.1	CDS		hypothetical protein
gene-FXV78_RS08040	1173	626	287	402	411	669	765	Dbxref=WP_039959774.1	CDS		hypothetical protein
gene-FXV78_RS08045	396	306	151	191	196	297	414	Dbxref=WP_004843205.1	CDS		hypothetical protein
gene-FXV78_RS08050	201	176	94	103	91	184	199	Dbxref=WP_131588778.1	CDS		hypothetical protein
gene-FXV78_RS08055	387	257	128	170	142	313	305	Dbxref=WP_039959772.1	CDS		hypothetical protein
gene-FXV78_RS08060	828	502	240	344	328	590	636	Dbxref=WP_004843202.1	CDS		hypothetical protein
gene-FXV78_RS08065	357	258	123	167	163	293	298	Dbxref=WP_004843201.1	CDS		PrgI family protein
gene-FXV78_RS08070	2760	1459	628	864	864	1652	1616	Dbxref=WP_004843200.1	CDS		hypothetical protein
gene-FXV78_RS08075	1947	1004	445	673	598	1132	1104	Dbxref=WP_039959768.1	CDS		glucosaminidase domain-containing protein
gene-FXV78_RS08080	420	286	122	162	168	285	327	Dbxref=WP_004843198.1	CDS		single-stranded DNA-binding protein
gene-FXV78_RS08085	522	238	106	135	130	263	286	Dbxref=WP_004843197.1	CDS		hypothetical protein
gene-FXV78_RS08090	303	141	75	88	93	180	157	Dbxref=WP_131588777.1	CDS		hypothetical protein
gene-FXV78_RS08095	300	224	150	189	174	223	202	Dbxref=WP_004843194.1	CDS		hypothetical protein
gene-FXV78_RS08100	273	169	74	103	110	170	182	Dbxref=WP_004843193.1	CDS		hypothetical protein
gene-FXV78_RS08105	381	191	90	125	126	218	233	Dbxref=WP_131588776.1	CDS		MobC family plasmid mobilization relaxosome protein
gene-FXV78_RS08110	1428	512	283	339	395	608	647	Dbxref=WP_004843191.1	CDS		relaxase/mobilization nuclease domain-containing protein
gene-FXV78_RS08115	921	408	200	261	232	468	434	Dbxref=WP_004843190.1	CDS		hypothetical protein
gene-FXV78_RS08120	558	282	111	167	179	357	300	Dbxref=WP_004843189.1	CDS		septation protein SpoVG family protein
gene-FXV78_RS08125	2451	952	474	645	617	1178	1094	Dbxref=WP_004843188.1	CDS		zincin-like metallopeptidase domain-containing protein
gene-FXV78_RS08130	1305	598	309	342	369	678	698	Dbxref=WP_004843187.1	CDS		hypothetical protein
gene-FXV78_RS08135	2259	1016	475	575	683	1033	1051	Dbxref=WP_004843186.1	CDS		type IV secretory system conjugative DNA transfer family protein
gene-FXV78_RS08140	1047	1430	1046	1059	830	732	655	Dbxref=WP_050785339.1	CDS		IS30 family transposase
gene-FXV78_RS08155	327	493	440	482	366	387	378	Dbxref=WP_004843183.1	CDS		hypothetical protein
gene-FXV78_RS08160	1293	3040	2805	3012	1395	1434	1515	Dbxref=WP_004843182.1	CDS		MFS transporter
gene-FXV78_RS08165	1275	3710	3323	3305	3611	3780	2946	Dbxref=WP_004843181.1	CDS		M18 family aminopeptidase
gene-FXV78_RS08170	675	1561	1227	1344	1142	1239	955	Dbxref=WP_004843180.1	CDS		response regulator transcription factor
gene-FXV78_RS08175	1365	2594	2035	2204	2052	2168	1657	Dbxref=WP_004843179.1	CDS		ATP-binding protein
gene-FXV78_RS08180	597	1414	1040	1023	1167	1072	866	Dbxref=WP_004843178.1	CDS		PepSY domain-containing protein
gene-FXV78_RS08185	474	1573	1226	1286	1211	1237	1038	Dbxref=WP_009245374.1	CDS		8-oxo-dGTP diphosphatase
gene-FXV78_RS08190	657	825	594	703	489	861	1047	Dbxref=WP_004843176.1	CDS		hemolysin III family protein
gene-FXV78_RS08195	1584	3025	3064	3050	2935	2602	2148	Dbxref=WP_009245373.1	CDS		DEAD/DEAH box helicase
gene-FXV78_RS08200	615	32357	37530	32827	10423	7806	4946	Dbxref=WP_009245372.1	CDS		ECF transporter S component
gene-FXV78_RS08205	1710	1210	845	910	1596	1705	1547	Dbxref=WP_039959764.1	CDS		RNA polymerase sigma factor
gene-FXV78_RS17870	138	158	120	146	222	181	161	Dbxref=WP_156734734.1	CDS		hypothetical protein
gene-FXV78_RS08210	348	777	666	761	123	468	313	Dbxref=WP_225084383.1	CDS		helix-turn-helix domain-containing protein
gene-FXV78_RS08215	417	191	96	122	2419	705	332	Dbxref=WP_004843170.1	CDS		hypothetical protein
gene-FXV78_RS08220	1152	619	333	416	422	742	707	Dbxref=WP_004843169.1	CDS		IS91 family transposase
gene-FXV78_RS08225	852	480	275	347	378	574	549	Dbxref=WP_039959762.1	CDS		tyrosine-type recombinase/integrase
gene-FXV78_RS08230	762	864	825	834	2751	1311	807	Dbxref=WP_039959363.1	CDS		hypothetical protein
gene-FXV78_RS08235	1023	1133	826	923	2499	1270	936	Dbxref=WP_004841139.1	CDS		acyltransferase
gene-FXV78_RS08240	933	8305	6749	7245	6410	6665	4273	Dbxref=WP_009245371.1	CDS		carbamate kinase
gene-FXV78_RS08245	1569	6117	3871	4567	2154	2684	2601	Dbxref=WP_004841135.1	CDS		DUF975 family protein
gene-FXV78_RS08250	1740	4052	2946	3430	2962	2968	2629	Dbxref=WP_039959361.1	CDS		ABC transporter ATP-binding protein/permease
gene-FXV78_RS08255	1743	5408	4391	4981	4225	4106	3385	Dbxref=WP_004841131.1	CDS		ABC transporter ATP-binding protein/permease
gene-FXV78_RS08260	387	606	491	556	612	658	530	Dbxref=WP_004841129.1	CDS		DUF3783 domain-containing protein
gene-FXV78_RS08265	783	2100	1469	1802	1126	1032	873	Dbxref=WP_004841128.1	CDS		ABC transporter ATP-binding protein
gene-FXV78_RS08270	1200	3339	2715	3016	1954	1846	1584	Dbxref=WP_004841127.1	CDS		ABC transporter permease
gene-FXV78_RS08275	255	496	323	401	304	357	348	Dbxref=WP_009245364.1	CDS		YlmC/YmxH family sporulation protein
gene-FXV78_RS08280	450	3724	3831	3981	2591	2114	1613	Dbxref=WP_009245363.1	CDS	nrdR	transcriptional regulator NrdR
gene-FXV78_RS08285	735	6697	6238	6447	4121	3610	2528	Dbxref=WP_004841118.1	CDS	truA	tRNA pseudouridine(38-40) synthase TruA
gene-FXV78_RS08290	753	4573	4385	4480	3706	3231	2176	Dbxref=WP_004841116.1	CDS		exodeoxyribonuclease III
gene-FXV78_RS08295	1134	13105	12910	12675	10367	9054	6138	Dbxref=WP_039959357.1	CDS		GTP-binding protein
gene-FXV78_RS08300	948	13799	13249	12700	11882	10165	6820	Dbxref=WP_004841112.1	CDS		GTPase
gene-FXV78_RS08305	960	13056	13537	13199	11881	10538	6774	Dbxref=WP_004841109.1	CDS		carbohydrate kinase
gene-FXV78_RS08310	243	5119	4937	4620	4736	3690	2228	Dbxref=WP_039959354.1	CDS		HPr family phosphocarrier protein
gene-FXV78_RS08315	834	7704	7495	6530	7502	5364	3517	Dbxref=WP_022037264.1	CDS	dapF	diaminopimelate epimerase
gene-FXV78_RS08325	429	16902	13823	14547	17159	14083	12213	Dbxref=WP_004841102.1	CDS	rplM	50S ribosomal protein L13
gene-FXV78_RS08330	393	15006	16348	16376	18662	15552	15936	Dbxref=WP_004841100.1	CDS	rpsI	30S ribosomal protein S9
gene-FXV78_RS08345	822	471	240	306	297	592	550	Dbxref=WP_039959352.1	CDS		ParA family protein
gene-FXV78_RS08350	936	616	299	323	340	679	645	Dbxref=WP_004841095.1	CDS		ParB/RepB/Spo0J family partition protein
gene-FXV78_RS08355	270	317	126	179	193	323	332	Dbxref=WP_004841094.1	CDS		DUF5720 family protein
gene-FXV78_RS08365	879	531	255	334	321	627	634	Dbxref=WP_039959351.1	CDS		helix-turn-helix domain-containing protein
gene-FXV78_RS08370	747	486	211	301	301	601	556	Dbxref=WP_004841087.1	CDS		phage antirepressor KilAC domain-containing protein
gene-FXV78_RS08375	303	264	127	150	146	286	270	Dbxref=WP_004841085.1	CDS		DUF5720 family protein
gene-FXV78_RS08380	420	276	118	164	139	320	308	Dbxref=WP_004841083.1	CDS		DUF4313 domain-containing protein
gene-FXV78_RS08385	501	397	185	249	258	478	440	Dbxref=WP_039959350.1	CDS		PcfB family protein
gene-FXV78_RS08390	1830	1189	577	713	827	1365	1236	Dbxref=WP_004841079.1	CDS		type IV secretory system conjugative DNA transfer family protein
gene-FXV78_RS08395	159	215	76	122	124	273	249	Dbxref=WP_004798086.1	CDS		Maff2 family protein
gene-FXV78_RS08400	273	3216	2615	2471	1874	1674	1182	Dbxref=WP_039865074.1	CDS		helix-turn-helix domain-containing protein
gene-FXV78_RS08405	378	4155	3583	3329	2610	2322	1708	Dbxref=WP_003020283.1	CDS		TnpV protein
gene-FXV78_RS08410	435	6723	7054	7158	4925	4276	3756	Dbxref=WP_003020286.1	CDS		MarR family transcriptional regulator
gene-FXV78_RS08415	1302	18751	18898	19193	11435	11567	11159	Dbxref=WP_003020289.1	CDS		MATE family efflux transporter
gene-FXV78_RS08420	180	3282	3662	3779	2946	2718	2476	Dbxref=WP_003020292.1	CDS		hypothetical protein
gene-FXV78_RS08425	1296	9213	10712	10783	9266	8076	6577	Dbxref=WP_039959348.1	CDS	ltrA	group II intron reverse transcriptase/maturase
gene-FXV78_RS08430	807	3606	3408	3192	3922	4077	2993	Dbxref=WP_003020299.1	CDS		helix-turn-helix domain-containing protein
gene-FXV78_RS08440	189	298	130	191	200	291	275	Dbxref=WP_003020302.1	CDS		hypothetical protein
gene-FXV78_RS08445	342	433	194	269	253	469	422	Dbxref=WP_003020305.1	CDS		DeoR family transcriptional regulator
gene-FXV78_RS08450	297	404	189	251	241	453	398	Dbxref=WP_039959346.1	CDS		DUF3847 domain-containing protein
gene-FXV78_RS08455	1011	1164	995	975	838	1049	1002	Dbxref=WP_004841069.1	CDS		C45 family autoproteolytic acyltransferase/hydolase
gene-FXV78_RS08460	1581	823	362	476	473	877	913	Dbxref=WP_003020311.1	CDS		MobA/MobL family protein
gene-FXV78_RS08465	645	485	175	256	246	523	508	Dbxref=WP_004841066.1	CDS		CHC2 zinc finger domain-containing protein
gene-FXV78_RS08470	1329	901	371	461	533	928	1077	Dbxref=WP_003020317.1	CDS		virulence-associated E family protein
gene-FXV78_RS08480	198	958	860	819	538	434	411	Dbxref=WP_003020324.1	CDS		hypothetical protein
gene-FXV78_RS08485	1671	22560	19447	20577	9520	7501	6710	Dbxref=WP_003020327.1	CDS		recombinase family protein
gene-FXV78_RS08490	87	1758	1570	1927	856	924	923		CDS		Maff2 family protein
gene-FXV78_RS08495	870	6699	5832	6608	3231	3182	3258	Dbxref=WP_002592890.1	CDS		CD0415/CD1112 family protein
gene-FXV78_RS08500	456	2718	2290	2457	1990	1630	1373	Dbxref=WP_004841058.1	CDS		PrgI family protein
gene-FXV78_RS08505	2403	5712	4158	4738	3490	3615	3096	Dbxref=WP_004841055.1	CDS		ATP-binding protein
gene-FXV78_RS08510	384	728	487	583	410	573	522	Dbxref=WP_004841053.1	CDS		DUF3851 domain-containing protein
gene-FXV78_RS08515	1737	2667	1784	2097	1521	1796	1750	Dbxref=WP_004841051.1	CDS		CHAP domain-containing protein
gene-FXV78_RS08520	252	567	412	461	367	396	460	Dbxref=WP_004841049.1	CDS		DUF4315 family protein
gene-FXV78_RS08525	756	1077	738	882	763	834	852	Dbxref=WP_004841047.1	CDS		DUF4366 domain-containing protein
gene-FXV78_RS08530	195	389	234	247	258	308	318	Dbxref=WP_002571001.1	CDS		hypothetical protein
gene-FXV78_RS08535	684	596	298	372	388	549	570	Dbxref=WP_004841045.1	CDS		hypothetical protein
gene-FXV78_RS08540	2109	1530	906	1044	1006	1637	1548	Dbxref=WP_039959342.1	CDS		type IA DNA topoisomerase
gene-FXV78_RS08545	279	459	266	324	258	354	388	Dbxref=WP_002570998.1	CDS		hypothetical protein
gene-FXV78_RS08550	3606	2086	1109	1403	1368	2144	2180	Dbxref=WP_004841042.1	CDS		YodL domain-containing protein
gene-FXV78_RS08555	216	210	117	152	166	274	245	Dbxref=WP_002570996.1	CDS		transposon-transfer assisting family protein
gene-FXV78_RS08560	792	6283	6000	5895	7225	6286	4479	Dbxref=WP_004841040.1	CDS		CPBP family intramembrane metalloprotease
gene-FXV78_RS18230	462	547	234	299	312	618	553	Dbxref=WP_233447365.1	CDS		hypothetical protein
gene-FXV78_RS18235	357	643	432	456	531	734	486	Dbxref=WP_082381308.1	CDS		TnpV protein
gene-FXV78_RS08565	6066	3346	1490	1975	2060	3818	3639	Dbxref=WP_233447411.1	CDS		SNF2-related protein
gene-FXV78_RS08570	1461	543	319	356	398	642	594	Dbxref=WP_233447366.1	CDS		reverse transcriptase domain-containing protein
gene-FXV78_RS08575	1488	891	357	508	526	981	907		CDS		helicase C-terminal domain-containing protein
gene-FXV78_RS08580	819	566	259	364	337	629	583	Dbxref=WP_004841035.1	CDS		DUF3849 domain-containing protein
gene-FXV78_RS08585	339	363	155	221	227	408	348	Dbxref=WP_004841033.1	CDS		plasmid mobilization relaxosome protein MobC
gene-FXV78_RS08590	303	398	182	252	268	386	419	Dbxref=WP_004841029.1	CDS		hypothetical protein
gene-FXV78_RS08595	300	364	185	237	249	391	445	Dbxref=WP_002570980.1	CDS		CD1845 family protein
gene-FXV78_RS08600	261	217	160	172	373	356	344	Dbxref=WP_004841026.1	CDS		hypothetical protein
gene-FXV78_RS17875	144	151	73	104	124	163	133	Dbxref=WP_004841025.1	CDS		hypothetical protein
gene-FXV78_RS08605	285	247	107	146	175	242	234	Dbxref=WP_233447367.1	CDS		DUF1016 N-terminal domain-containing protein
gene-FXV78_RS08610	240	1213	1026	1074	1218	1335	880	Dbxref=WP_002570978.1	CDS		hypothetical protein
gene-FXV78_RS08615	588	3101	2852	2542	2848	3283	2360	Dbxref=WP_004841023.1	CDS		PBECR4 domain-containing protein
gene-FXV78_RS08620	1413	763	332	429	440	809	814	Dbxref=WP_039959334.1	CDS		relaxase/mobilization nuclease domain-containing protein
gene-FXV78_RS08630	357	1414	998	1316	2219	1608	1324	Dbxref=WP_004841020.1	CDS		helix-turn-helix domain-containing protein
gene-FXV78_RS08635	690	1343	1045	1130	1027	1408	1208	Dbxref=WP_039959333.1	CDS		response regulator transcription factor
gene-FXV78_RS08640	1032	2551	1987	2042	1907	2481	2077	Dbxref=WP_004841015.1	CDS		HAMP domain-containing histidine kinase
gene-FXV78_RS08645	255	448	284	325	323	480	436	Dbxref=WP_004841013.1	CDS		hypothetical protein
gene-FXV78_RS08650	2421	2330	1597	1710	1656	2358	1956	Dbxref=WP_039959331.1	CDS		FtsX-like permease family protein
gene-FXV78_RS08655	2658	2822	2058	2220	2184	2984	2760	Dbxref=WP_004841011.1	CDS		ABC transporter permease
gene-FXV78_RS08660	666	924	650	693	700	938	860	Dbxref=WP_003501940.1	CDS		ABC transporter ATP-binding protein
gene-FXV78_RS08665	2385	2507	1897	2094	2157	2704	2640	Dbxref=WP_004841010.1	CDS		ABC transporter permease
gene-FXV78_RS08670	2385	2079	1256	1453	1621	2187	2093	Dbxref=WP_039959329.1	CDS		ABC transporter permease
gene-FXV78_RS08675	324	1393	1128	1170	912	1020	839	Dbxref=WP_004841007.1	CDS		PadR family transcriptional regulator
gene-FXV78_RS08680	588	2326	2168	2224	1687	1870	1576	Dbxref=WP_004841006.1	CDS		DUF2812 domain-containing protein
gene-FXV78_RS08685	420	1568	1384	1372	1066	1214	981	Dbxref=WP_004841005.1	CDS		nuclear transport factor 2 family protein
gene-FXV78_RS17880	177	1138	953	1004	816	942	714	Dbxref=WP_002578900.1	CDS		hypothetical protein
gene-FXV78_RS08690	669	3971	3929	3968	2567	2925	2703	Dbxref=WP_004841001.1	CDS		response regulator transcription factor
gene-FXV78_RS08695	1014	5685	5663	5679	3551	3887	3848	Dbxref=WP_004841000.1	CDS		sensor histidine kinase
gene-FXV78_RS08700	768	2455	2106	2301	1334	1580	1623	Dbxref=WP_004840998.1	CDS		ABC transporter ATP-binding protein
gene-FXV78_RS08705	2220	3567	2969	3075	2489	2901	2670	Dbxref=WP_004840996.1	CDS		ABC transporter permease
gene-FXV78_RS08710	1965	4042	3471	3657	2780	3220	3236	Dbxref=WP_039959328.1	CDS		FtsX-like permease family protein
gene-FXV78_RS08715	186	151	63	84	75	165	157	Dbxref=WP_004840988.1	CDS		hypothetical protein
gene-FXV78_RS08720	426	279	123	152	171	288	309	Dbxref=WP_004840986.1	CDS		sigma-70 family RNA polymerase sigma factor
gene-FXV78_RS08730	231	222	92	135	130	239	227	Dbxref=WP_002571063.1	CDS		helix-turn-helix domain-containing protein
gene-FXV78_RS08735	1218	701	360	431	453	826	751	Dbxref=WP_039959327.1	CDS		site-specific integrase
gene-FXV78_RS08740	1206	739	529	542	672	858	786	Dbxref=WP_004840979.1	CDS		site-specific integrase
gene-FXV78_RS08745	1074	4215	4075	3999	4039	4123	3407	Dbxref=WP_004840978.1	CDS		PDDEXK nuclease domain-containing protein
gene-FXV78_RS08750	723	232	103	149	184	289	295	Dbxref=WP_131588772.1	CDS		hypothetical protein
gene-FXV78_RS08755	336	207	96	125	147	220	213	Dbxref=WP_004840975.1	CDS		hypothetical protein
gene-FXV78_RS17885	237	200	109	150	172	230	231	Dbxref=WP_004840974.1	CDS		hypothetical protein
gene-FXV78_RS08765	891	684	392	449	364	592	540	Dbxref=WP_004840971.1	CDS		LysR family transcriptional regulator
gene-FXV78_RS08770	897	688	369	407	406	530	483	Dbxref=WP_039959326.1	CDS		NAD(P)/FAD-dependent oxidoreductase
gene-FXV78_RS08775	1032	1302	858	952	747	1053	998	Dbxref=WP_004840967.1	CDS		YeiH family protein
gene-FXV78_RS08780	810	2426	2380	2159	3032	2332	1510	Dbxref=WP_039959325.1	CDS		SDR family oxidoreductase
gene-FXV78_RS08785	1245	1007	639	771	940	1325	1186	Dbxref=WP_004840963.1	CDS		MFS transporter
gene-FXV78_RS08790	1191	1340	1152	1210	954	1047	959	Dbxref=WP_004840962.1	CDS		helix-turn-helix domain-containing protein
gene-FXV78_RS08795	276	158	97	93	131	229	214	Dbxref=WP_233447412.1	CDS		GHKL domain-containing protein
gene-FXV78_RS17890	216	373	321	384	297	361	358	Dbxref=WP_039959324.1	CDS		hypothetical protein
gene-FXV78_RS08800	960	1599	1282	1391	976	1022	1044	Dbxref=WP_004840956.1	CDS	bioB	biotin synthase BioB
gene-FXV78_RS08805	363	1535	1248	1466	2804	2843	2920	Dbxref=WP_004840955.1	CDS		hypothetical protein
gene-FXV78_RS08810	996	6973	5115	5800	7329	8851	8668	Dbxref=WP_004840952.1	CDS		asparaginase
gene-FXV78_RS08815	234	613	436	506	543	572	599	Dbxref=WP_009245330.1	CDS		hypothetical protein
gene-FXV78_RS08820	399	1958	1346	1594	1222	1512	1586	Dbxref=WP_004840948.1	CDS		GntR family transcriptional regulator
gene-FXV78_RS08825	1407	7294	6184	7123	4837	6364	7123	Dbxref=WP_004840946.1	CDS		hypothetical protein
gene-FXV78_RS08830	1332	5667	5321	5312	5016	4450	3701	Dbxref=WP_004840943.1	CDS		hemolysin family protein
gene-FXV78_RS08835	714	7425	6663	7049	5074	4553	3723	Dbxref=WP_004840942.1	CDS		IMP cyclohydrolase
gene-FXV78_RS08840	1179	9282	8493	8448	6905	6506	4859	Dbxref=WP_009245326.1	CDS		phosphoribosylaminoimidazolecarboxamide formyltransferase
gene-FXV78_RS08845	429	1395	1026	1055	823	833	698	Dbxref=WP_004840938.1	CDS	tsaE	tRNA (adenosine(37)-N6)-threonylcarbamoyltransferase complex ATPase subunit type 1 TsaE
gene-FXV78_RS08850	1191	4592	4251	4468	3912	3756	2483	Dbxref=WP_004840935.1	CDS	tsaB	tRNA (adenosine(37)-N6)-threonylcarbamoyltransferase complex dimerization subunit type 1 TsaB
gene-FXV78_RS08855	234	1815	1623	1713	1590	1623	968	Dbxref=WP_004840934.1	CDS		hypothetical protein
gene-FXV78_RS08860	906	5486	5202	5148	5086	4462	2951	Dbxref=WP_004840932.1	CDS		ribonuclease Z
gene-FXV78_RS08865	1026	5198	5149	5028	5429	4606	3391	Dbxref=WP_004840931.1	CDS	tsaD	tRNA (adenosine(37)-N6)-threonylcarbamoyltransferase complex transferase subunit TsaD
gene-FXV78_RS08870	708	4522	4096	4252	3981	3473	2537	Dbxref=WP_004840929.1	CDS	ispD	2-C-methyl-D-erythritol 4-phosphate cytidylyltransferase
gene-FXV78_RS08875	204	181	132	142	146	185	155	Dbxref=WP_004840928.1	CDS		hypothetical protein
gene-FXV78_RS08880	252	144	110	121	162	188	147	Dbxref=WP_105084845.1	CDS		RNA polymerase subunit sigma-70
gene-FXV78_RS08885	258	196	131	129	176	209	209	Dbxref=WP_004840925.1	CDS		hypothetical protein
gene-FXV78_RS08890	408	294	191	210	222	261	263	Dbxref=WP_226973382.1	CDS		hypothetical protein
gene-FXV78_RS08960	186	179	87	103	106	212	194	Dbxref=WP_004843976.1	CDS		hypothetical protein
gene-FXV78_RS08965	753	459	226	264	256	510	510	Dbxref=WP_004843975.1	CDS		hypothetical protein
gene-FXV78_RS08970	606	852	719	791	1350	1200	949	Dbxref=WP_009245083.1	CDS		TetR/AcrR family transcriptional regulator
gene-FXV78_RS08975	888	839	576	632	492	756	752	Dbxref=WP_039959966.1	CDS		RluA family pseudouridine synthase
gene-FXV78_RS08980	2154	3040	2881	2981	4069	3939	3066	Dbxref=WP_004843973.1	CDS		RNA-binding transcriptional accessory protein
gene-FXV78_RS08985	1194	5533	5878	5725	7569	6613	4982	Dbxref=WP_022036988.1	CDS	coaBC	bifunctional phosphopantothenoylcysteine decarboxylase/phosphopantothenate--cysteine ligase CoaBC
gene-FXV78_RS08990	693	4162	4314	3894	5689	5190	3676	Dbxref=WP_009245080.1	CDS		ECF transporter S component
gene-FXV78_RS08995	780	3995	4145	3799	6230	5295	3818	Dbxref=WP_004843969.1	CDS		type III pantothenate kinase
gene-FXV78_RS09000	627	3011	2817	3023	3694	3002	2280	Dbxref=WP_004843967.1	CDS		ECF transporter S component
gene-FXV78_RS09005	1344	1206	858	894	947	1325	1166	Dbxref=WP_004843966.1	CDS		MATE family efflux transporter
gene-FXV78_RS18240	168	126	64	99	155	195	180	Dbxref=WP_233447368.1	CDS		hypothetical protein
gene-FXV78_RS09010	1128	347	201	268	361	489	506	Dbxref=WP_233447369.1	CDS		IS4 family transposase
gene-FXV78_RS09015	492	1089	932	919	936	1165	1060	Dbxref=WP_004841239.1	CDS		hypothetical protein
gene-FXV78_RS09020	396	585	555	518	767	800	716	Dbxref=WP_004841235.1	CDS		DUF4430 domain-containing protein
gene-FXV78_RS09025	645	585	421	492	267	353	363	Dbxref=WP_004841233.1	CDS		cell wall hydrolase
gene-FXV78_RS09030	2193	7293	6538	6269	5440	5844	4293	Dbxref=WP_004841232.1	CDS		DNA topoisomerase III
gene-FXV78_RS09035	843	1535	1522	1475	1399	1437	1090	Dbxref=WP_023924194.1	CDS		YitT family protein
gene-FXV78_RS09040	1278	943	482	624	507	745	735	Dbxref=WP_004841228.1	CDS	eno	phosphopyruvate hydratase
gene-FXV78_RS09045	381	619	481	495	355	531	438	Dbxref=WP_004841224.1	CDS		GntR family transcriptional regulator
gene-FXV78_RS09050	864	1560	1183	1300	1006	1216	1056	Dbxref=WP_004841222.1	CDS		ABC transporter ATP-binding protein
gene-FXV78_RS09055	657	1492	1308	1525	951	1082	1094	Dbxref=WP_004841220.1	CDS		ABC-2 transporter permease
gene-FXV78_RS09060	846	415	227	289	270	464	460	Dbxref=WP_004841218.1	CDS		PRD domain-containing protein
gene-FXV78_RS09065	1890	1126	581	772	697	1193	1108	Dbxref=WP_022038469.1	CDS		glucose PTS transporter subunit IIA
gene-FXV78_RS09070	1470	897	529	648	562	867	845	Dbxref=WP_004841214.1	CDS		family 1 glycosylhydrolase
gene-FXV78_RS09075	6507	3923	2419	2875	3753	5734	4925	Dbxref=WP_004841212.1	CDS		glycoside hydrolase N-terminal domain-containing protein
gene-FXV78_RS09080	243	9747	12068	11421	21403	13435	9729	Dbxref=WP_004841211.1	CDS	secG	preprotein translocase subunit SecG
gene-FXV78_RS09085	2124	40244	38943	37466	67598	53604	43086	Dbxref=WP_172624262.1	CDS	rnr	ribonuclease R
gene-FXV78_RS09090	465	8108	7653	7577	14846	10104	8544	Dbxref=WP_004841206.1	CDS	smpB	SsrA-binding protein SmpB
gene-FXV78_RS09095	597	710	559	645	718	883	631	Dbxref=WP_009245065.1	CDS		HAD family phosphatase
gene-FXV78_RS09100	876	1953	1677	1757	2494	2247	1627	Dbxref=WP_004841202.1	CDS		hypothetical protein
gene-FXV78_RS09105	822	1975	1845	1824	2474	2376	1923	Dbxref=WP_004841199.1	CDS		AraC family transcriptional regulator
gene-FXV78_RS09110	615	1133	678	921	1333	1166	697	Dbxref=WP_004841196.1	CDS		DUF4867 family protein
gene-FXV78_RS09115	1488	3853	2506	3609	4655	4192	2593	Dbxref=WP_004841195.1	CDS		L-fucose/L-arabinose isomerase family protein
gene-FXV78_RS09120	1458	3891	2566	3307	4639	4192	2623	Dbxref=WP_004841193.1	CDS	xylB	xylulokinase
gene-FXV78_RS09125	2031	940	625	717	686	1126	1004	Dbxref=WP_004841192.1	CDS		beta-galactosidase
gene-FXV78_RS09130	1302	623	531	487	492	668	657	Dbxref=WP_004841190.1	CDS		sucrose-6-phosphate hydrolase
gene-FXV78_RS09135	1395	981	1001	864	866	1060	950	Dbxref=WP_039959395.1	CDS		sucrose-specific PTS transporter subunit IIBC
gene-FXV78_RS09140	2142	1205	963	899	949	1278	1201	Dbxref=WP_039959391.1	CDS		glycoside hydrolase family 3 C-terminal domain-containing protein
gene-FXV78_RS09145	1395	1340	1212	1188	1392	1428	1201	Dbxref=WP_159308435.1	CDS		PRD domain-containing protein
gene-FXV78_RS09150	774	777	684	655	862	879	646	Dbxref=WP_004841183.1	CDS		Cof-type HAD-IIB family hydrolase
gene-FXV78_RS09155	582	372	223	233	263	438	442	Dbxref=WP_004841181.1	CDS		ABC transporter permease
gene-FXV78_RS09165	237	139	84	121	145	204	174	Dbxref=WP_004841179.1	CDS		DUF6061 family protein
gene-FXV78_RS09170	705	280	155	186	225	367	369	Dbxref=WP_004841175.1	CDS		DUF6040 family protein
gene-FXV78_RS18245	339	210	82	121	113	222	207	Dbxref=WP_165480282.1	CDS		hypothetical protein
gene-FXV78_RS18250	261	191	92	128	123	222	245		CDS		MobA/MobL family protein
gene-FXV78_RS18255	810	482	192	276	255	461	530	Dbxref=WP_004841172.1	CDS		MobA/MobL family protein
gene-FXV78_RS09180	315	216	93	120	124	209	268	Dbxref=WP_009243674.1	CDS		hypothetical protein
gene-FXV78_RS09185	231	166	74	86	99	174	204	Dbxref=WP_002578307.1	CDS		helix-turn-helix domain-containing protein
gene-FXV78_RS09190	630	1069	950	1132	1423	1240	956	Dbxref=WP_004841162.1	CDS		helix-turn-helix domain-containing protein
gene-FXV78_RS09195	1296	3429	3106	3232	3966	3699	2755	Dbxref=WP_004841158.1	CDS		site-specific integrase
gene-FXV78_RS09200	1152	610	307	380	361	726	686	Dbxref=WP_004843169.1	CDS		IS91 family transposase
gene-FXV78_RS09205	852	516	305	328	300	600	562	Dbxref=WP_039959762.1	CDS		tyrosine-type recombinase/integrase
gene-FXV78_RS09215	903	1216	995	970	1185	1164	980	Dbxref=WP_004841374.1	CDS		glycine/betaine ABC transporter substrate-binding protein
gene-FXV78_RS09220	717	925	866	820	1016	1119	829	Dbxref=WP_004841377.1	CDS		ABC transporter ATP-binding protein
gene-FXV78_RS09230	822	2518	2317	2522	2225	1977	1538	Dbxref=WP_039959464.1	CDS		zinc dependent phospholipase C family protein
gene-FXV78_RS09235	1317	3709	3756	3846	3810	3326	2530	Dbxref=WP_004841381.1	CDS		hypothetical protein
gene-FXV78_RS09240	705	1180	844	924	1204	1463	1135	Dbxref=WP_004841382.1	CDS		ABC transporter ATP-binding protein
gene-FXV78_RS09245	2568	4323	3323	3822	5010	6147	4812	Dbxref=WP_004841384.1	CDS		FtsX-like permease family protein
gene-FXV78_RS09250	678	3589	3039	3153	3950	4867	3413	Dbxref=WP_009245046.1	CDS		response regulator transcription factor
gene-FXV78_RS09255	1485	8629	8070	7787	9547	12735	9618	Dbxref=WP_004841387.1	CDS		HAMP domain-containing histidine kinase
gene-FXV78_RS09260	606	1611	1564	1557	1859	1702	1134	Dbxref=WP_004841388.1	CDS	hisH	imidazole glycerol phosphate synthase subunit HisH
gene-FXV78_RS09265	765	2968	2741	2673	3305	2979	1919	Dbxref=WP_004841390.1	CDS	hisF	imidazole glycerol phosphate synthase subunit HisF
gene-FXV78_RS09270	669	3149	3347	3312	3878	3573	2652	Dbxref=WP_004841392.1	CDS		uracil-DNA glycosylase
gene-FXV78_RS09280	732	1345	1176	1203	1164	1170	988	Dbxref=WP_004841393.1	CDS		ABC transporter ATP-binding protein
gene-FXV78_RS09285	1518	4127	3362	3638	2890	2949	2198	Dbxref=WP_004841396.1	CDS		hypothetical protein
gene-FXV78_RS09290	1419	4295	3443	3977	2986	2890	2193	Dbxref=WP_039959442.1	CDS		ABC transporter permease
gene-FXV78_RS09295	264	1644	1495	1463	1541	1346	956	Dbxref=WP_009245041.1	CDS		hypothetical protein
gene-FXV78_RS09300	1050	5257	4888	4858	5038	4935	3987	Dbxref=WP_004841401.1	CDS		acyltransferase
gene-FXV78_RS09305	621	640	463	447	495	836	644	Dbxref=WP_004841403.1	CDS		response regulator transcription factor
gene-FXV78_RS09310	705	850	670	631	719	984	796	Dbxref=WP_105084847.1	CDS		histidine kinase
gene-FXV78_RS09315	930	806	460	589	762	866	812	Dbxref=WP_039959465.1	CDS		ABC transporter ATP-binding protein
gene-FXV78_RS09320	1122	967	677	728	1065	1249	1107	Dbxref=WP_004841409.1	CDS		ABC transporter permease
gene-FXV78_RS09325	1146	900	606	664	1033	1242	1100	Dbxref=WP_004841410.1	CDS		ABC transporter permease
gene-FXV78_RS09330	1581	3010	2490	2603	3965	4298	3330	Dbxref=WP_004841411.1	CDS	asnB	asparagine synthase B
gene-FXV78_RS09335	4551	11004	9550	10231	18905	24720	19629	Dbxref=WP_004841413.1	CDS	gltB	glutamate synthase large subunit
gene-FXV78_RS09340	1485	4604	3853	4192	8652	11248	8918	Dbxref=WP_004841416.1	CDS		glutamate synthase subunit beta
gene-FXV78_RS09345	1326	5153	4983	5078	10449	12426	10135	Dbxref=WP_004841418.1	CDS		glutamine synthetase family protein
gene-FXV78_RS09350	552	2419	2185	2394	4825	5774	5345	Dbxref=WP_004841420.1	CDS		ANTAR domain-containing protein
gene-FXV78_RS09355	1206	5638	5296	5416	11139	12410	9517	Dbxref=WP_004841421.1	CDS		LL-diaminopimelate aminotransferase
gene-FXV78_RS09360	732	6144	5803	5972	10048	10311	7840	Dbxref=WP_004841423.1	CDS		GTP pyrophosphokinase family protein
gene-FXV78_RS09365	1182	868	380	541	579	919	907	Dbxref=WP_023924202.1	CDS		MFS transporter
gene-FXV78_RS09370	897	566	387	473	596	818	677	Dbxref=WP_004841427.1	CDS		AraC family transcriptional regulator
gene-FXV78_RS09375	429	698	451	526	609	633	457	Dbxref=WP_004841429.1	CDS		PTS sugar transporter subunit IIA
gene-FXV78_RS09380	1218	2144	1796	1989	2140	2066	1476	Dbxref=WP_004841431.1	CDS		glycoside hydrolase family 88 protein
gene-FXV78_RS09385	495	1016	797	918	1104	1123	754	Dbxref=WP_004841433.1	CDS		PTS sugar transporter subunit IIB
gene-FXV78_RS09390	795	2039	1896	1924	2397	2080	1631	Dbxref=WP_004841436.1	CDS		PTS sugar transporter subunit IIC
gene-FXV78_RS09395	807	2327	2177	2435	3066	2633	1991	Dbxref=WP_004841440.1	CDS		PTS system mannose/fructose/sorbose family transporter subunit IID
gene-FXV78_RS09400	1989	2490	1913	2176	3241	3140	2116	Dbxref=WP_004841442.1	CDS		heparinase II/III family protein
gene-FXV78_RS09405	1008	1968	1599	1779	2705	2322	1596	Dbxref=WP_004841443.1	CDS		LacI family transcriptional regulator
gene-FXV78_RS09410	783	2160	1981	2057	2762	2564	1753	Dbxref=WP_004841444.1	CDS		hypothetical protein
gene-FXV78_RS09415	447	1539	1396	1414	1957	1694	1163	Dbxref=WP_023924205.1	CDS		GNAT family N-acetyltransferase
gene-FXV78_RS09420	1242	931	665	705	670	1055	949	Dbxref=WP_004841449.1	CDS		AraC family transcriptional regulator
gene-FXV78_RS09425	2268	1837	1282	1519	1949	2055	1866	Dbxref=WP_023924208.1	CDS		glycoside hydrolase family 2
gene-FXV78_RS09430	1395	1837	1357	1601	1658	1919	1818	Dbxref=WP_004841453.1	CDS		glycoside-pentoside-hexuronide (GPH):cation symporter
gene-FXV78_RS09435	708	572	327	380	322	500	484	Dbxref=WP_004841454.1	CDS		response regulator transcription factor
gene-FXV78_RS09440	1275	930	600	748	664	973	765	Dbxref=WP_004841456.1	CDS		HAMP domain-containing histidine kinase
gene-FXV78_RS09445	2301	59532	57573	61428	97064	85731	70985	Dbxref=WP_050785326.1	CDS	cadA	cadmium-translocating P-type ATPase
gene-FXV78_RS09450	360	2911	2317	2296	3518	3173	2261	Dbxref=WP_004841464.1	CDS		metalloregulator ArsR/SmtB family transcription factor
gene-FXV78_RS09455	1860	14566	12945	13259	16822	15467	12986	Dbxref=WP_004841467.1	CDS	cadA	cadmium-translocating P-type ATPase
gene-FXV78_RS09460	549	3772	3202	3158	5073	4671	3442	Dbxref=WP_004841469.1	CDS		tetratricopeptide repeat protein
gene-FXV78_RS09465	579	2041	1711	1808	3240	2823	1893	Dbxref=WP_009245019.1	CDS		class I SAM-dependent methyltransferase
gene-FXV78_RS09470	1227	4889	3984	4427	7297	6033	4968	Dbxref=WP_004841473.1	CDS		redoxin domain-containing protein
gene-FXV78_RS09475	1242	5500	4998	5156	8813	7272	5809	Dbxref=WP_004841474.1	CDS	hflX	GTPase HflX
gene-FXV78_RS09480	321	219	92	141	158	239	291	Dbxref=WP_004841477.1	CDS		helix-turn-helix transcriptional regulator
gene-FXV78_RS09485	225	111	70	83	155	187	146	Dbxref=WP_009245017.1	CDS		hypothetical protein
gene-FXV78_RS09490	1116	724	437	521	598	903	765	Dbxref=WP_004841480.1	CDS		5-methyltetrahydropteroyltriglutamate--homocysteine S-methyltransferase
gene-FXV78_RS09495	726	1702	1460	1441	1253	1598	1291	Dbxref=WP_004841482.1	CDS	pduB	microcompartment protein PduB
gene-FXV78_RS09500	732	1130	912	1026	989	1145	915	Dbxref=WP_009245014.1	CDS	fabG	3-oxoacyl-ACP reductase FabG
gene-FXV78_RS09505	600	1022	816	926	984	973	812	Dbxref=WP_004841486.1	CDS		HD domain-containing protein
gene-FXV78_RS09510	786	2476	2374	2456	2341	2379	1902	Dbxref=WP_004841489.1	CDS		AAA family ATPase
gene-FXV78_RS09515	960	2491	2216	2251	2316	2523	1936	Dbxref=WP_004841490.1	CDS		AraC family transcriptional regulator
gene-FXV78_RS09520	231	301	338	340	755	559	436	Dbxref=WP_004841493.1	CDS		hypothetical protein
gene-FXV78_RS09525	465	663	755	757	1603	1284	964	Dbxref=WP_004841495.1	CDS		helix-turn-helix domain-containing protein
gene-FXV78_RS17910	174	742	617	640	1202	1136	938	Dbxref=WP_004841496.1	CDS		hypothetical protein
gene-FXV78_RS09530	201	952	797	827	1411	1417	1125	Dbxref=WP_004841497.1	CDS		Uma2 family endonuclease
gene-FXV78_RS09535	864	3007	2477	2576	3137	3395	2497	Dbxref=WP_009245011.1	CDS		AraC family transcriptional regulator
gene-FXV78_RS09540	864	780	428	571	488	641	538	Dbxref=WP_004841502.1	CDS	kduI	5-dehydro-4-deoxy-D-glucuronate isomerase
gene-FXV78_RS09545	792	1020	570	761	630	709	652	Dbxref=WP_004841503.1	CDS		gluconate 5-dehydrogenase
gene-FXV78_RS09550	822	651	364	462	457	581	557	Dbxref=WP_004841505.1	CDS		sugar phosphate isomerase/epimerase
gene-FXV78_RS09555	1041	425	195	231	252	422	448	Dbxref=WP_039959449.1	CDS	dctP	TRAP transporter substrate-binding protein DctP
gene-FXV78_RS09560	468	311	140	184	174	341	372	Dbxref=WP_004841511.1	CDS		TRAP transporter small permease
gene-FXV78_RS09565	1308	777	359	518	486	907	955	Dbxref=WP_004841513.1	CDS		TRAP transporter large permease
gene-FXV78_RS09570	906	1060	846	810	830	1089	999	Dbxref=WP_004841514.1	CDS		AraC family transcriptional regulator
gene-FXV78_RS09575	1125	687	448	517	572	753	677	Dbxref=WP_172624247.1	CDS		glycoside hydrolase family 88 protein
gene-FXV78_RS09580	1425	744	364	537	545	827	773	Dbxref=WP_004841518.1	CDS	rhaB	rhamnulokinase
gene-FXV78_RS09585	1254	684	437	487	548	759	694	Dbxref=WP_009245008.1	CDS		L-rhamnose isomerase
gene-FXV78_RS09590	813	980	669	810	966	1060	736	Dbxref=WP_004841523.1	CDS		helix-turn-helix domain-containing protein
gene-FXV78_RS09595	2502	1281	708	821	650	1092	1023	Dbxref=WP_004841524.1	CDS		DUF4968 domain-containing protein
gene-FXV78_RS09600	1023	748	421	522	408	550	542	Dbxref=WP_004841526.1	CDS		TRAP transporter substrate-binding protein
gene-FXV78_RS09605	504	481	255	317	280	408	406	Dbxref=WP_004841528.1	CDS		TRAP transporter small permease
gene-FXV78_RS09610	1302	1053	707	844	645	1084	956	Dbxref=WP_004841529.1	CDS		TRAP transporter large permease
gene-FXV78_RS09615	2517	1400	748	951	838	1269	1231	Dbxref=WP_039959453.1	CDS		DUF4968 domain-containing protein
gene-FXV78_RS09620	261	2631	2014	2418	913	888	777	Dbxref=WP_009245002.1	CDS		hypothetical protein
gene-FXV78_RS09625	738	9192	6307	7736	1669	1621	1459	Dbxref=WP_004841535.1	CDS		phosphatase
gene-FXV78_RS09630	2532	28438	22352	26171	9481	8897	6992	Dbxref=WP_004841537.1	CDS		glycyl radical protein
gene-FXV78_RS09635	795	7048	5974	6546	3453	3218	2491	Dbxref=WP_009245001.1	CDS		glycyl-radical enzyme activating protein
gene-FXV78_RS09640	810	21899	18478	21425	10002	8522	5938	Dbxref=WP_004841541.1	CDS		class II aldolase/adducin family protein
gene-FXV78_RS09645	522	15500	13819	15944	8081	6504	4790	Dbxref=WP_004841543.1	CDS		heme-binding protein
gene-FXV78_RS09650	1389	22509	21460	22940	13653	11981	8391	Dbxref=WP_004841545.1	CDS		aldehyde dehydrogenase EutE
gene-FXV78_RS09655	1221	31329	26329	28983	15166	13837	9912	Dbxref=WP_004841546.1	CDS		zinc-binding dehydrogenase
gene-FXV78_RS09660	354	9754	8078	8812	6405	5923	3309	Dbxref=WP_009244998.1	CDS		BMC domain-containing protein
gene-FXV78_RS09665	276	11727	9606	10313	7218	6718	3778	Dbxref=WP_024853108.1	CDS		BMC domain-containing protein
gene-FXV78_RS09670	285	8786	8029	8002	6290	5964	3655	Dbxref=WP_004841551.1	CDS		BMC domain-containing protein
gene-FXV78_RS09675	279	9296	7583	7818	6767	5733	3540	Dbxref=WP_024853107.1	CDS		BMC domain-containing protein
gene-FXV78_RS09680	651	10699	9215	9996	8278	7678	4946	Dbxref=WP_009244996.1	CDS		phosphate propanoyltransferase
gene-FXV78_RS09685	267	7499	5813	6652	5444	5405	3274	Dbxref=WP_004841556.1	CDS		EutN/CcmL family microcompartment protein
gene-FXV78_RS09690	1347	17694	18166	18705	14551	14615	10273	Dbxref=WP_009244995.1	CDS		SLBB domain-containing protein
gene-FXV78_RS09695	549	7886	7901	7948	7857	7275	4771	Dbxref=WP_004841559.1	CDS		BMC domain-containing protein
gene-FXV78_RS09700	765	6368	6470	6521	7305	6593	4492	Dbxref=WP_004841561.1	CDS		DeoR/GlpR family DNA-binding transcription regulator
gene-FXV78_RS09705	1146	8460	8723	8813	8614	7808	5523	Dbxref=WP_004841562.1	CDS		iron-containing alcohol dehydrogenase
gene-FXV78_RS09710	894	524	327	372	367	575	618	Dbxref=WP_081448181.1	CDS		transposase
gene-FXV78_RS09715	870	840	667	681	707	899	747	Dbxref=WP_004841567.1	CDS		AraC family transcriptional regulator
gene-FXV78_RS09720	1509	781	509	496	599	846	770	Dbxref=WP_009244993.1	CDS		sugar ABC transporter ATP-binding protein
gene-FXV78_RS09725	1008	812	467	548	575	754	703	Dbxref=WP_004841571.1	CDS		ABC transporter permease
gene-FXV78_RS09730	1275	843	539	678	658	813	771	Dbxref=WP_004841573.1	CDS		hypothetical protein
gene-FXV78_RS09735	1188	974	626	669	807	935	799	Dbxref=WP_004841574.1	CDS		substrate-binding domain-containing protein
gene-FXV78_RS09740	1515	905	472	572	792	951	875	Dbxref=WP_009244992.1	CDS		carbohydrate kinase
gene-FXV78_RS09745	315	476	342	374	402	422	379	Dbxref=WP_004841578.1	CDS	rhaM	L-rhamnose mutarotase
gene-FXV78_RS09750	876	981	646	736	590	969	901	Dbxref=WP_022038547.1	CDS		AraC family transcriptional regulator
gene-FXV78_RS09755	1068	757	396	588	584	733	666	Dbxref=WP_009244990.1	CDS	uxuA	mannonate dehydratase
gene-FXV78_RS09760	1611	1298	738	977	979	1282	1140	Dbxref=WP_004841585.1	CDS		mannitol dehydrogenase family protein
gene-FXV78_RS09765	1407	1149	713	874	879	1175	1030	Dbxref=WP_004841587.1	CDS	uxaC	glucuronate isomerase
gene-FXV78_RS09770	762	2405	2021	2221	1967	1945	1551	Dbxref=WP_009244989.1	CDS		IclR family transcriptional regulator
gene-FXV78_RS09775	960	27539	26062	26272	47556	45126	30279	Dbxref=WP_009244988.1	CDS	eda	bifunctional 4-hydroxy-2-oxoglutarate aldolase/2-dehydro-3-deoxy-phosphogluconate aldolase
gene-FXV78_RS09780	1026	38269	40028	41002	68636	66321	51373	Dbxref=WP_004841592.1	CDS		sugar kinase
gene-FXV78_RS09785	852	1818	1264	1381	1780	1824	1370	Dbxref=WP_009244987.1	CDS		class II fructose-bisphosphate aldolase
gene-FXV78_RS09790	1011	5143	4223	4576	4632	4932	4206	Dbxref=WP_004841596.1	CDS		LacI family transcriptional regulator
gene-FXV78_RS09795	1527	1047	626	760	590	976	977	Dbxref=WP_009244986.1	CDS	xylB	xylulokinase
gene-FXV78_RS09800	1050	911	556	721	493	908	791	Dbxref=WP_004841599.1	CDS		galactitol-1-phosphate 5-dehydrogenase
gene-FXV78_RS09805	933	678	358	520	390	678	607	Dbxref=WP_004841601.1	CDS	pfkB	1-phosphofructokinase
gene-FXV78_RS09810	1011	751	375	506	460	758	706	Dbxref=WP_004841604.1	CDS		aldo/keto reductase
gene-FXV78_RS09815	822	527	320	443	424	505	442	Dbxref=WP_004841606.1	CDS		MurR/RpiR family transcriptional regulator
gene-FXV78_RS09820	2307	920	512	621	617	988	971	Dbxref=WP_009244984.1	CDS		glycoside hydrolase family 95 protein
gene-FXV78_RS09825	1431	835	440	512	581	847	895	Dbxref=WP_022038560.1	CDS		PTS transporter subunit EIIC
gene-FXV78_RS09830	1605	4167	3265	3459	3222	3168	2557	Dbxref=WP_009244981.1	CDS		response regulator
gene-FXV78_RS09835	1806	4384	3262	3706	3267	3291	3138	Dbxref=WP_023924249.1	CDS		sensor histidine kinase
gene-FXV78_RS09840	999	2549	1942	2176	2142	2093	2000	Dbxref=WP_009244978.1	CDS		substrate-binding domain-containing protein
gene-FXV78_RS09845	975	807	593	670	958	1371	1332	Dbxref=WP_023924251.1	CDS		ABC transporter permease
gene-FXV78_RS09850	1497	1286	935	1039	1650	2633	2281	Dbxref=WP_004841622.1	CDS		sugar ABC transporter ATP-binding protein
gene-FXV78_RS09855	1005	1477	1145	1220	1715	3114	2748	Dbxref=WP_004841623.1	CDS		ABC transporter permease
gene-FXV78_RS09860	1116	1484	1279	1415	2067	3461	3207	Dbxref=WP_004841625.1	CDS		substrate-binding domain-containing protein
gene-FXV78_RS09865	441	405	249	330	371	796	607	Dbxref=WP_009244976.1	CDS		hypothetical protein
gene-FXV78_RS09870	849	1631	1117	1377	1121	1577	1242	Dbxref=WP_004841628.1	CDS		AraC family transcriptional regulator
gene-FXV78_RS09875	1482	863	513	626	687	1116	941	Dbxref=WP_024853081.1	CDS		rhamnulokinase
gene-FXV78_RS09880	1794	1351	763	987	1197	1767	1519	Dbxref=WP_004841633.1	CDS		L-fucose isomerase
gene-FXV78_RS09885	447	315	172	182	309	392	327	Dbxref=WP_009244975.1	CDS		fucose isomerase
gene-FXV78_RS09890	789	450	223	268	245	422	427	Dbxref=WP_004841636.1	CDS		glucosaminidase domain-containing protein
gene-FXV78_RS09895	2649	18113	18213	18548	13663	10958	8130	Dbxref=WP_004841638.1	CDS		valine--tRNA ligase
gene-FXV78_RS09900	2235	19146	18831	20182	15300	12209	9317	Dbxref=WP_004841640.1	CDS		LTA synthase family protein
gene-FXV78_RS09905	1293	9413	8867	9242	7565	6112	4369	Dbxref=WP_004841642.1	CDS		bifunctional folylpolyglutamate synthase/dihydrofolate synthase
gene-FXV78_RS17915	138	1823	1931	1879	1816	1388	971	Dbxref=WP_004841644.1	CDS		hypothetical protein
gene-FXV78_RS09910	1356	11824	9820	10317	7820	6862	4785	Dbxref=WP_004841646.1	CDS		tetratricopeptide repeat protein
gene-FXV78_RS09915	315	387	273	301	314	368	323	Dbxref=WP_024853075.1	CDS		anti-sigma factor antagonist
gene-FXV78_RS09920	456	527	337	365	421	475	416	Dbxref=WP_004841651.1	CDS	spoIIAB	anti-sigma F factor
gene-FXV78_RS09925	717	833	495	584	611	740	669	Dbxref=WP_004841653.1	CDS	sigF	RNA polymerase sporulation sigma factor SigF
gene-FXV78_RS17920	171	273	178	234	207	271	251	Dbxref=WP_004841654.1	CDS		hypothetical protein
gene-FXV78_RS09930	666	723	571	699	572	770	670	Dbxref=WP_004841657.1	CDS		stage V sporulation protein AA
gene-FXV78_RS09935	411	504	438	514	384	516	467	Dbxref=WP_004841658.1	CDS		stage V sporulation protein AB
gene-FXV78_RS09940	1062	3781	3901	4194	4755	5615	4507	Dbxref=WP_004841659.1	CDS		NAD(P)-dependent alcohol dehydrogenase
gene-FXV78_RS09945	948	5373	6391	6424	8828	8529	7127	Dbxref=WP_004841662.1	CDS		GTP-binding protein
gene-FXV78_RS09950	459	333	176	207	196	385	382	Dbxref=WP_004841663.1	CDS		SpoVA/SpoVAEb family sporulation membrane protein
gene-FXV78_RS09955	1011	1900	1406	1578	2072	1955	1551	Dbxref=WP_004841665.1	CDS		stage V sporulation protein AD
gene-FXV78_RS09960	357	521	396	414	671	712	517	Dbxref=WP_004841666.1	CDS		SpoVA/SpoVAEb family sporulation membrane protein
gene-FXV78_RS09965	1638	16535	16532	16929	14891	13652	11141	Dbxref=WP_004841668.1	CDS		Na/Pi cotransporter family protein
gene-FXV78_RS09970	921	892	513	658	726	820	755	Dbxref=WP_004841671.1	CDS		substrate-binding domain-containing protein
gene-FXV78_RS09975	894	917	649	731	788	966	918	Dbxref=WP_004841673.1	CDS	pstC	phosphate ABC transporter permease subunit PstC
gene-FXV78_RS09980	861	950	705	784	703	886	956	Dbxref=WP_004841674.1	CDS	pstA	phosphate ABC transporter permease PstA
gene-FXV78_RS09985	750	1283	999	962	989	1074	908	Dbxref=WP_004841676.1	CDS	pstB	phosphate ABC transporter ATP-binding protein PstB
gene-FXV78_RS09990	657	3382	2962	2947	3105	2865	2017	Dbxref=WP_004841678.1	CDS	phoU	phosphate signaling complex protein PhoU
gene-FXV78_RS09995	681	2501	2140	2466	2433	2043	1625	Dbxref=WP_004841680.1	CDS		response regulator transcription factor
gene-FXV78_RS10000	1329	3616	3317	3567	3544	3475	2606	Dbxref=WP_004841681.1	CDS		ATP-binding protein
gene-FXV78_RS10005	846	613	400	467	408	602	610	Dbxref=WP_004841683.1	CDS		helix-turn-helix domain-containing protein
gene-FXV78_RS10010	858	1947	1006	1575	1195	1115	927	Dbxref=WP_004841684.1	CDS	dapF	diaminopimelate epimerase
gene-FXV78_RS10015	369	1712	1454	1536	2168	1954	1203	Dbxref=WP_004841688.1	CDS		GntR family transcriptional regulator
gene-FXV78_RS10020	2442	11831	10616	10479	15745	15226	10569	Dbxref=WP_004841690.1	CDS		ATP-dependent Clp protease ATP-binding subunit
gene-FXV78_RS10025	414	3769	3349	3384	4683	4435	2888	Dbxref=WP_004841691.1	CDS		hypothetical protein
gene-FXV78_RS10030	1365	2085	1592	1793	1787	1915	1682	Dbxref=WP_009244963.1	CDS	radA	DNA repair protein RadA
gene-FXV78_RS10050	681	1224	1158	1150	1606	1140	916	Dbxref=WP_009245909.1	CDS		hypothetical protein
gene-FXV78_RS10060	225	801	647	722	790	460	301	Dbxref=WP_039960243.1	CDS		helix-turn-helix domain-containing protein
gene-FXV78_RS10065	372	116	97	107	111	143	152	Dbxref=WP_004844860.1	CDS		hypothetical protein
gene-FXV78_RS10070	1224	928	781	792	741	790	679	Dbxref=WP_004844859.1	CDS		tyrosine-type recombinase/integrase
gene-FXV78_RS10075	813	1089	822	908	867	1013	808	Dbxref=WP_009245908.1	CDS		FAD binding domain-containing protein
gene-FXV78_RS10080	498	679	469	534	797	789	645	Dbxref=WP_004844857.1	CDS		(2Fe-2S)-binding protein
gene-FXV78_RS10085	2286	4709	4072	4542	4824	4743	4128	Dbxref=WP_004844856.1	CDS		molybdopterin-dependent oxidoreductase
gene-FXV78_RS10090	684	590	476	581	505	556	424	Dbxref=WP_039960239.1	CDS		hypothetical protein
gene-FXV78_RS10095	492	2389	1932	1990	1425	1615	1170	Dbxref=WP_004844854.1	CDS		hypothetical protein
gene-FXV78_RS10100	1086	479	262	343	344	624	563	Dbxref=WP_105084810.1	CDS		transposase
gene-FXV78_RS10105	1824	34863	32639	31760	24289	22454	16870	Dbxref=WP_105084811.1	CDS		hypothetical protein
gene-FXV78_RS10110	528	1523	1406	1429	1750	1287	868	Dbxref=WP_044950041.1	CDS		hypothetical protein
gene-FXV78_RS10115	1878	15974	15500	15081	16720	17326	10844	Dbxref=WP_105084812.1	CDS		hypothetical protein
gene-FXV78_RS10120	2253	725319	742606	700787	732672	719384	446489	Dbxref=WP_004842989.1	CDS	pflB	formate C-acetyltransferase
gene-FXV78_RS10125	729	24033	26198	24540	24660	20035	12660	Dbxref=WP_009245899.1	CDS	pflA	pyruvate formate-lyase-activating protein
gene-FXV78_RS10130	162	550	824	773	983	485	431	Dbxref=WP_004842991.1	CDS		rubredoxin
gene-FXV78_RS10135	1155	2428	2334	2210	3109	2881	2078	Dbxref=WP_039959704.1	CDS		DUF4317 domain-containing protein
gene-FXV78_RS10140	489	935	789	875	532	583	529	Dbxref=WP_004842994.1	CDS		MarR family transcriptional regulator
gene-FXV78_RS10145	2235	7988	6467	7422	3567	3999	3671	Dbxref=WP_004842995.1	CDS		ABC transporter ATP-binding protein/permease
gene-FXV78_RS10150	1824	6932	5616	6554	3340	3810	3513	Dbxref=WP_004842996.1	CDS		ABC transporter ATP-binding protein/permease
gene-FXV78_RS10155	504	1803	1583	1492	1842	1699	1366	Dbxref=WP_004842998.1	CDS	moaC	cyclic pyranopterin monophosphate synthase MoaC
gene-FXV78_RS10160	501	2308	2170	2152	2566	2337	1856	Dbxref=WP_004842999.1	CDS		MogA/MoaB family molybdenum cofactor biosynthesis protein
gene-FXV78_RS10165	981	4795	4588	4718	4706	4605	3798	Dbxref=WP_039959705.1	CDS	moaA	GTP 3',8-cyclase MoaA
gene-FXV78_RS10170	444	2425	2246	2121	2626	2521	1676	Dbxref=WP_004843001.1	CDS		MOSC domain-containing protein
gene-FXV78_RS10175	957	8274	7497	7406	7243	7259	5235	Dbxref=WP_004843002.1	CDS	prmA	50S ribosomal protein L11 methyltransferase
gene-FXV78_RS10180	741	7622	7208	6892	7002	7496	5430	Dbxref=WP_004843003.1	CDS		16S rRNA (uracil(1498)-N(3))-methyltransferase
gene-FXV78_RS10185	1158	9346	9449	9170	10524	11116	7568	Dbxref=WP_004843004.1	CDS		cysteine desulfurase
gene-FXV78_RS10190	1182	9991	11642	11084	14160	14007	10044	Dbxref=WP_004843005.1	CDS	thiI	tRNA 4-thiouridine(8) synthase ThiI
gene-FXV78_RS10195	234	7897	14624	13374	18708	8211	5991	Dbxref=WP_004843006.1	CDS		HPr family phosphocarrier protein
gene-FXV78_RS10200	1293	6290	6295	5860	9317	9155	5623	Dbxref=WP_004843007.1	CDS	mtaB	tRNA (N(6)-L-threonylcarbamoyladenosine(37)-C(2))-methylthiotransferase MtaB
gene-FXV78_RS10205	264	5493	5307	5329	6679	6146	3674	Dbxref=WP_004843008.1	CDS		IreB family regulatory phosphoprotein
gene-FXV78_RS10210	447	7812	7822	7801	9257	8948	5742	Dbxref=WP_004843009.1	CDS	ruvX	Holliday junction resolvase RuvX
gene-FXV78_RS10215	261	3894	3763	3756	4919	4795	2883	Dbxref=WP_004843010.1	CDS		DUF1292 domain-containing protein
gene-FXV78_RS10220	483	4625	5494	5739	6791	6048	5175	Dbxref=WP_004843011.1	CDS		transcriptional repressor
gene-FXV78_RS10225	1665	22138	25867	24131	34696	31320	24142	Dbxref=WP_004843012.1	CDS		ribonuclease J
gene-FXV78_RS10230	654	5079	6018	5366	9768	8344	6283	Dbxref=WP_004843013.1	CDS		O-methyltransferase
gene-FXV78_RS10235	1233	9392	10024	9192	13910	12283	9461	Dbxref=WP_004843014.1	CDS		U32 family peptidase
gene-FXV78_RS10240	627	387	193	258	226	444	472	Dbxref=WP_004843016.1	CDS	sigK	RNA polymerase sporulation sigma factor SigK
gene-FXV78_RS10245	1524	1464	865	1067	1173	1548	1456	Dbxref=WP_004843017.1	CDS		YifB family Mg chelatase-like AAA ATPase
gene-FXV78_RS10250	1083	1423	816	1019	903	1234	1097	Dbxref=WP_004843018.1	CDS	dprA	DNA-processing protein DprA
gene-FXV78_RS10255	2073	6368	5497	5864	5339	5619	4726	Dbxref=WP_004843019.1	CDS	topA	type I DNA topoisomerase
gene-FXV78_RS10260	195	136	64	73	86	127	147	Dbxref=WP_003023424.1	CDS		helix-turn-helix domain-containing protein
gene-FXV78_RS10265	228	123	57	81	74	116	152	Dbxref=WP_003023421.1	CDS		hypothetical protein
gene-FXV78_RS10275	471	290	115	171	162	314	335	Dbxref=WP_233447370.1	CDS		hypothetical protein
gene-FXV78_RS10280	555	310	131	199	185	323	358	Dbxref=WP_003023416.1	CDS		hypothetical protein
gene-FXV78_RS10285	372	241	93	146	118	217	245	Dbxref=WP_003023414.1	CDS		hypothetical protein
gene-FXV78_RS10290	342	209	103	131	120	229	207	Dbxref=WP_003023411.1	CDS		hypothetical protein
gene-FXV78_RS10295	324	224	106	138	159	251	228	Dbxref=WP_003023408.1	CDS		hypothetical protein
[truncated: 1,476 more rows]

## Sheet: Supplementary File 4
Supplementary File 3. Relative abundance of taxa in the Contrpl (Ctrl) and agarooligosaccharides (AOS) groups with at least more than 0.01%
Taxon name	Relative abundance (%)
	Ctrl	Aos
Oscillibacter KE159714_s group	0.07
PAC001043_g PAC002511_s group	0.09	0.01
KE159600_g KE159600_s	0.42
Alloprevotella PAC002479_s	3.34	11.63
PAC002460_g PAC002460_s	0.18	0.05
Oscillibacter PAC001684_s	0.01
Parabacteroides goldsteinii	0.09	16.62
Lactobacillus gasseri group	0.27	0.01
PAC001612_g PAC001612_s	0.02
PAC001092_g_uc	0.19	0.43
Pseudoflavonifractor PAC001087_s	0.05	0.03
Alistipes inops	2.58
LT706945_g PAC001747_s	0.29	0.41
Pseudoflavonifractor PAC001547_s	0.05
Clostridium_g21 KE159781_s	0.33	0.03
PAC001402_g PAC001748_s	0.28	0.45
PAC001360_g_uc	0.03
KE159538_g PAC001708_s	0.50
Pseudoflavonifractor PAC001543_s	0.10	0.04
Alistipes PAC002445_s	0.14
PAC000186_g PAC001064_s	0.47
Pseudoflavonifractor KI535319_s	0.45	0.37
Frisingicoccus PAC001744_s group	0.36	0.22
Parabacteroides PAC002483_s	0.24
KE159571_g PAC002009_s group	0.47
Frisingicoccus EF409953_s	0.03
Lactobacillus reuteri group	0.05
Parasutterella PAC002476_s	0.01	1.23
PAC001360_g PAC001743_s	0.68
PAC001092_g PAC001388_s	0.02
PAC002482_g EF603735_s	4.00	0.15
Butyricimonas virosa	0.25	2.13
Faecalibaculum rodentium	3.73	1.07
Pseudoflavonifractor PAC001550_s	0.10	0.39
Oscillibacter PAC001526_s	0.03
PAC001149_g PAC001511_s	0.04
Enterobacter_uc	0.01	0.01
PAC001103_g PAC001724_s group	0.05
Oscillibacter PAC001188_s	0.53	0.19
PAC001778_g PAC001778_s	0.02	0.11
Caproiciproducens PAC001505_s	0.01
PAC001066_g PAC001066_s	3.00	1.14
PAC001112_g PAC002441_s	0.33
Escherichia coli group	0.07	0.41
Anaerotruncus KE159677_s	0.55	0.14
PAC001385_g PAC001727_s group	0.01
Pseudoflavonifractor FJ879979_s	0.04	0.36
Oscillibacter PAC001186_s group	0.29
Acutalibacter muris	0.02
PAC000720_g PAC002507_s	0.18
PAC001270_g PAC001899_s group	0.07
Romboutsia timonensis	0.22
PAC000692_g_uc	0.01
PAC001112_g PAC001267_s	1.01	0.06
Clostridium_g21 PAC002492_s	0.05
Pseudoflavonifractor PAC002302_s	0.02	0.03
PAC001524_g PAC001524_s	0.14	0.01
Oscillibacter PAC001156_s	0.03	0.03
PAC000664_g PAC001104_s	0.18
Pseudoflavonifractor PAC001548_s	0.04	0.03
PAC001525_g PAC001525_s	0.03
PAC001402_g PAC001764_s	0.70	0.53
Agathobaculum PAC001688_s	0.02
PAC001200_g PAC001554_s	0.02	0.03
PAC001516_g PAC001516_s	2.33	0.08
ETC(under 0.01% in average)	0.31	0.35
Acetatifactor PAC002465_s	0.56
PAC001043_g PAC001557_s	0.02
Acutalibacter PAC001519_s	0.09
PAC001074_g PAC001074_s	2.30
KE159538_g EF097676_s	0.23
PAC002482_g PAC002482_s	0.01
Alistipes PAC002463_s	0.04
Desulfovibrio fairfieldensis	0.15	0.05
Pseudoflavonifractor PAC001131_s	0.01
PAC001765_g PAC002451_s	0.20	0.85
Oscillibacter PAC001584_s group	0.11
Acetatifactor PAC001373_s	0.08
PAC001138_g PAC001518_s	0.14	0.03
Harryflintia PAC002149_s	0.05	0.02
PAC001313_g PAC001313_s	0.05
PAC001372_g PAC001372_s	0.02
Alistipes PAC001061_s	0.08
PAC002448_g PAC002448_s	1.22
PAC001092_g PAC001742_s	0.01
Pseudoflavonifractor_uc	0.05	0.10
PAC001400_g PAC001400_s	0.02
PAC001219_g PAC002168_s	0.04
Christensenella EU508399_s	0.02
Paludicola PAC001784_s	0.35	0.01
Frisingicoccus PAC001481_s	0.01
Bilophila PAC002477_s	0.04
Pseudoflavonifractor PAC001786_s	0.01	0.14
Anaerotruncus PAC001590_s	0.04
Bacteroides acidifaciens	11.93	6.80
Muribaculum PAC001076_s	0.32
Clostridium_g21 PAC002512_s group	0.15	0.03
Mucispirillum schaedleri	7.52
Pseudoflavonifractor PAC001574_s group	0.02	0.05
PAC001221_g PAC001221_s	0.14	0.07
LT706945_g PAC002478_s	12.07	8.89
Acutalibacter PAC002354_s	0.03
Frisingicoccus PAC001702_s	0.02
KE159600_g EU511112_s	1.08	0.09
Anaerotignum PAC001740_s	0.23	0.02
Parabacteroides PAC001783_s	1.91	3.10
Anaerotruncus colihominis	0.04	0.14
Pseudoflavonifractor PAC001379_s	1.72	0.37
PAC001068_g PAC001071_s	0.08	2.08
PAC001692_g PAC002446_s	0.16	0.12
PAC000748_g PAC001099_s	0.03
PAC000198_g PAC001139_s	0.14
KE159797_g_uc	0.24
Alistipes PAC002485_s	0.06
Oscillibacter PAC002372_s	0.15
Frisingicoccus PAC001399_s	0.04	0.03
Acetatifactor PAC001801_s	0.64
Oscillibacter PAC001501_s	0.84	0.44
PAC001165_g PAC001366_s	0.62	0.09
Flintibacter butyricus group	0.57	0.69
PAC001765_g PAC002452_s	0.18
Clostridium_g21 PAC001085_s	0.02
Bacteroides PAC002443_s	2.30	10.28
Eubacterium_g23 PAC001121_s group	0.22	0.09
Coprococcus_g2 PAC001722_s	0.01
KE159810_g KE159810_s	0.55
Frisingicoccus PAC000688_s	0.05
Unclassified in higher taxonomic rank	0.02	0.00
Pseudoflavonifractor EU454100_s	0.02
PAC001092_g PAC001668_s	0.06
PAC000692_g PAC001745_s	0.01
PAC001402_g PAC001561_s	0.10	0.03
Bacteroides AB599946_s	15.10
Caproiciproducens DQ777923_s	0.02	0.01
PAC001199_g PAC002391_s	0.01
KE159538_g_uc	0.16
Sporobacter PAC001096_s	0.02	0.07
Clostridium celatum group	0.08
PAC001103_g_uc	0.02
Lactococcus lactis group	0.02	0.01
KE159605_g KB822463_s	0.01
Alistipes EF097057_s	0.48
PAC000186_g PAC001128_s	0.39
Bacteroides_uc	0.05	0.25
PAC000661_g PAC001154_s	0.01
PAC001112_g PAC001113_s	0.59
PAC001360_g HM844308_s	0.25
PAC001301_g PAC001301_s	0.07
Turicibacter PAC001078_s	0.03
PAC001068_g PAC001069_s	1.34	0.17
PAC001402_g PAC001402_s	0.60
Pseudoflavonifractor PAC002490_s	0.04	0.01
Lactobacillus murinus group	0.08	0.01
PAC001457_g PAC001495_s group	0.07	0.01
Bacteroides sartorii	0.04	16.74
Muribaculum DQ815542_s	0.04
Enterobacteriaceae group		0.01
PAC000661_g PAC001624_s		0.02
Clostridium symbiosum		0.02
Parabacteroides_uc		0.05
KE159605_g KE159605_s		0.05
Muribaculum intestinale		0.88
Oscillibacter PAC001522_s		0.05
PAC000661_g PAC001716_s		0.01
Akkermansia muciniphila		3.71
Emergencia PAC001235_s		0.02
Oscillibacter EU454374_s		0.02
Enterorhabdus caecimuris		0.02
Bacteroides FQXY_s		0.01
Frisingicoccus PAC000700_s		0.32
PAC001138_g PAC001775_s		0.02
KE159797_g KE159797_s		0.01
Agathobaculum PAC001476_s		0.01
Parabacteroides gordonii		0.10
Parabacteroides distasonis		0.02
Bacteroides caecimuris		3.93
Clostridium_g21 PAC001757_s group		0.04
Parabacteroides PAC002380_s		0.01
Blautia hansenii group		0.01

## Sheet: Supplementary File 5
Supplementary File 5. Results of the linear discriminant analysis (LDA) effect size analysis at the genus level for distinguishing the agarooligosaccharides intervention (AOS) group from the control (Ctrl) group, using criteria of P-value < 0.01. This analysis specifically focuses on genera within the Lachnospiraceae family. The blue and red bars represent the relative quantities of the LDA effec…
Taxon name at the genus level	Taxon name at the family level	p-value	q-value	LDA effect size	Taxonomic relative abundance
					Ctrl	AOS
KE159571_g	Lachnospiraceae	0.00209	0.01499	3.37323	0.48303	0
PAC001149_g	Lachnospiraceae	0.00209	0.01499	2.33095	0.03852	0
PAC001525_g	Lachnospiraceae	0.00209	0.01499	2.14095	0.02571	0
PAC001372_g	Lachnospiraceae	0.00209	0.01499	2.0107	0.01619	0
PAC000720_g	Lachnospiraceae	0.0028	0.01499	2.91121	0.1826	0.00058
KE159538_g	Lachnospiraceae	0.00335	0.01499	3.64087	0.89738	0.00208
PAC000664_g	Lachnospiraceae	0.00335	0.01499	2.98449	0.18494	0.0013
PAC001270_g	Lachnospiraceae	0.00388	0.01499	2.58865	0.0756	0.0032
PAC001516_g	Lachnospiraceae	0.00395	0.01499	4.04411	2.32945	0.07909
KE159600_g	Lachnospiraceae	0.00395	0.01499	3.84264	1.50542	0.08914
Acetatifactor	Lachnospiraceae	0.00395	0.01499	3.80062	1.28798	0.00669
Clostridium_g21	Lachnospiraceae	0.00395	0.01499	3.3459	0.55686	0.10958
KE159797_g	Lachnospiraceae	0.00395	0.01499	3.05713	0.25	0.02457
Anaerotignum	Lachnospiraceae	0.00395	0.01499	3.02221	0.24193	0.02432
PAC001524_g	Lachnospiraceae	0.00395	0.01499	2.80498	0.13554	0.01485
PAC001043_g	Lachnospiraceae	0.00395	0.01499	2.72897	0.12035	0.0147
PAC001138_g	Lachnospiraceae	0.00395	0.01499	2.66848	0.13968	0.04689
PAC001457_g	Lachnospiraceae	0.00395	0.01499	2.47143	0.06881	0.01063
PAC001103_g	Lachnospiraceae	0.00649	0.02292	2.43597	0.06927	0.01697
